# Supplementary material for: Identification of LCA-binding Glycans as a Novel Biomarker for Esophageal Cancer Metastasis using a Lectin Array-based Strategy
Source: J Cancer. 2020 Jun 1;11(16):4736–45. doi: 10.7150/jca.43806 (PMC7330695; doi:10.7150/jca.43806)
Supplement: Supplementary file 1 — Supplementary table S1. [file jcav11p4736s1.xls]

## Sheet: Protein Peptide Information
Table S1:List of potential glycoproteins recognized by LCA in Eca-109 and KYSE-150 cells
Accession	Description	Mass
	Peptide	Unique	Mr(calc)	ppm	Miss	Score	Expect	Rank	Query
	R.LSVDYGK.K		780.4018	0.31	0	29	0.015	1	160
	K.FDL->M<-YAK.R		902.4208	0.72	0	16	0.26	1	908
	R.EDMAALEK.D		905.4164	0.30	0	39	0.0012	1	934
	K.DVNAAIATIK.T		1014.5709	-4.92	0	(4)	4.4	1	2176
	K.DVNAAIATIK.T		1014.5709	-0.64	0	(43)	0.00077	1	2178
	K.DVNAAIATIK.T		1014.5709	0.50	0	(39)	0.0023	1	2180
	K.DVNAAIATIK.T		1014.5709	1.29	0	45	0.00053	1	2181
	K.DVNAAIATIK.T		1014.5709	2.00	0	(24)	0.058	1	2182
	K.EIIDLVLDR.I		1084.6128	0.18	0	(57)	2.2e-005	1	3154
	K.EIIDLVLDR.I		1084.6128	0.41	0	(34)	0.0042	1	3156
	K.EIIDLVLDR.I		1084.6128	0.65	0	(53)	6.1e-005	1	3157
	K.EIIDLVLDR.I		1084.6128	0.76	0	57	2.2e-005	1	3158
	K.EIIDLVLDR.I		1084.6128	0.87	0	(51)	8.3e-005	1	3159
	K.EIIDLVLDR.I		1084.6128	1.09	0	(52)	7.9e-005	1	3160
	K.EIIDLVLDR.I		1084.6128	1.66	0	(56)	2.9e-005	1	3162
	K.EIIDLVLDR.I		1084.6128	1.66	0	(52)	7e-005	1	3163
	K.EIIDLVLDR.I		1084.6128	1.77	0	(57)	2.2e-005	1	3164
	K.EIIDLVLDR.I		1084.6128	2.66	0	(56)	2.2e-005	1	3166
	K.EIIDLVLDR.I		1084.6128	11.3	0	(0)	8.9	3	3169
	K.YMACCLLYR.G		1248.5453	-1.53	0	(29)	0.006	1	5921
	K.YMACCLLYR.G		1248.5453	0.62	0	56	1.3e-005	1	5922
	K.YMACCLLYR.G		1248.5453	1.81	0	(52)	3.4e-005	1	5923
	K.Y->M<-ACCLLYR.G		1264.5403	1.17	0	(34)	0.0016	1	6167
	K.Y->M<-ACCLLYR.G		1264.5403	1.36	0	(48)	5.7e-005	1	6168
	R.LDHKFDLMYAK.R		1379.6907	-5.46	1	(37)	0.002	1	8105
	R.LDHKFDLMYAK.R		1379.6907	-4.93	1	(36)	0.0031	1	8106
	R.LDHKFDLMYAK.R		1379.6907	-0.95	1	(28)	0.018	1	8109
	R.LDHKFDLMYAK.R		1379.6907	0.11	1	(29)	0.014	1	8110
	R.LDHKFDLMYAK.R		1379.6907	0.20	1	(31)	0.0089	1	8111
	R.LDHKFDLMYAK.R		1379.6907	0.47	1	51	8.8e-005	1	8112
	R.LDHKFDLMYAK.R		1379.6907	1.09	1	(42)	0.0007	1	8113
	R->.<-QLFHPEQLITGK.E		1392.7402	-0.58	0	(43)	0.0005	1	8331
	R->.<-QLFHPEQLITGK.E		1392.7402	0.04	0	(41)	0.00089	1	8332
	R->.<-QLFHPEQLITGK.E		1392.7402	1.44	0	(20)	0.11	1	8333
	R->.<-QLFHPEQLITGK.E		1392.7402	2.49	0	(32)	0.007	1	8334
	R.LDHKFDL->M<-YAK.R		1395.6857	-5.25	1	(3)	5.8	1	8384
	R.LDHKFDL->M<-YAK.R		1395.6857	-2.54	1	(24)	0.043	1	8385
	R.LDHKFDL->M<-YAK.R		1395.6857	-0.62	1	(46)	0.00027	1	8386
	R.LDHKFDL->M<-YAK.R		1395.6857	0.41	1	(26)	0.03	1	8387
	R.QLFHPEQLITGK.E		1409.7667	0.58	0	(21)	0.057	1	8633
	R.QLFHPEQLITGK.E		1409.7667	1.05	0	(38)	0.0012	1	8634
	R.QLFHPEQLITGK.E		1409.7667	1.30	0	52	4.2e-005	1	8635
	R.QLFHPEQLITGK.E		1409.7667	1.39	0	(50)	6.6e-005	1	8636
	R.QLFHPEQLITGK.E		1409.7667	1.64	0	(13)	0.35	1	8637
	R.QLFHPEQLITGK.E		1409.7667	1.75	0	(33)	0.0035	1	8638
	R.QLFHPEQLITGK.E		1409.7667	1.94	0	(22)	0.045	1	8639
	R.LISQIVSSITASLR.F		1486.8719	-0.86	0	(67)	5.4e-007	1	9904
	R.LISQIVSSITASLR.F		1486.8719	0.52	0	(16)	0.064	1	9905
	R.LISQIVSSITASLR.F		1486.8719	0.78	0	(67)	5.3e-007	1	9906
	R.LISQIVSSITASLR.F		1486.8719	2.08	0	73	1.1e-007	1	9907
	R.LISQIVSSITASLR.F		1486.8719	2.82	0	(18)	0.033	1	9909
	R.LISQIVSSITASLR.F		1486.8719	3.08	0	(47)	4.5e-005	1	9910
	R.LISQIVSSITASLR.F		1486.8719	3.32	0	(46)	5.7e-005	1	9911
	R.LISQIVSSITASLR.F		1486.8719	4.46	0	(20)	0.022	1	9912
	R.SIQFVDWCPTGFK.V		1583.7443	-2.87	0	(40)	0.00096	1	11482
	R.SIQFVDWCPTGFK.V		1583.7443	-1.95	0	(33)	0.0046	1	11483
	R.SIQFVDWCPTGFK.V		1583.7443	-1.88	0	(42)	0.00051	1	11484
	R.SIQFVDWCPTGFK.V		1583.7443	-1.26	0	(32)	0.0053	1	11485
	R.SIQFVDWCPTGFK.V		1583.7443	-0.03	0	48	0.00014	1	11486
	R.SIQFVDWCPTGFK.V		1583.7443	1.60	0	(24)	0.039	1	11487
	R.AVFVDLEPTVIDEVR.T		1700.8985	-0.92	0	(31)	0.0072	1	13055
	R.AVFVDLEPTVIDEVR.T		1700.8985	-0.57	0	(56)	2.5e-005	1	13056
	R.AVFVDLEPTVIDEVR.T		1700.8985	-0.27	0	92	6.6e-009	1	13057
	R.AVFVDLEPTVIDEVR.T		1700.8985	-0.20	0	(41)	0.00076	1	13058
	R.AVFVDLEPTVIDEVR.T		1700.8985	0.01	0	(80)	1e-007	1	13060
	R.AVFVDLEPTVIDEVR.T		1700.8985	0.22	0	(68)	1.6e-006	1	13061
	R.AVFVDLEPTVIDEVR.T		1700.8985	0.22	0	(58)	1.6e-005	1	13062
	R.AVFVDLEPTVIDEVR.T		1700.8985	0.76	0	(44)	0.00039	1	13063
	R.AVFVDLEPTVIDEVR.T		1700.8985	0.80	0	(77)	1.7e-007	1	13064
	R.AVFVDLEPTVIDEVR.T		1700.8985	0.88	0	(59)	1.2e-005	1	13065
	R.AVFVDLEPTVIDEVR.T		1700.8985	0.97	0	(55)	2.8e-005	1	13066
	R.AVFVDLEPTVIDEVR.T		1700.8985	1.37	0	(74)	4.1e-007	1	13067
	R.AVFVDLEPTVIDEVR.T		1700.8985	2.31	0	(69)	1.1e-006	1	13068
	R.NLDIERPTYTNLNR.L		1717.8747	-0.63	0	(37)	0.0025	1	13272
	R.NLDIERPTYTNLNR.L		1717.8747	-0.34	0	(45)	0.0004	1	13273
	R.NLDIERPTYTNLNR.L		1717.8747	0.22	0	51	8.9e-005	1	13275
	R.NLDIERPTYTNLNR.L		1717.8747	0.79	0	(28)	0.021	1	13276
	R.NLDIERPTYTNLNR.L		1717.8747	1.96	0	(27)	0.025	1	13277
	R.IHFPLATYAPVISAEK.A		1755.9559	-0.91	0	(34)	0.0025	1	13722
	R.IHFPLATYAPVISAEK.A		1755.9559	-0.51	0	(31)	0.0055	1	13723
	R.IHFPLATYAPVISAEK.A		1755.9559	-0.09	0	(40)	0.00065	1	13724
	R.IHFPLATYAPVISAEK.A		1755.9559	-0.08	0	(75)	2.5e-007	1	13725
	R.IHFPLATYAPVISAEK.A		1755.9559	-0.01	0	83	3.4e-008	1	13726
	R.IHFPLATYAPVISAEK.A		1755.9559	0.12	0	(80)	7.2e-008	1	13727
	R.IHFPLATYAPVISAEK.A		1755.9559	0.26	0	(58)	1.1e-005	1	13728
	R.IHFPLATYAPVISAEK.A		1755.9559	0.33	0	(53)	3.4e-005	1	13729
	R.IHFPLATYAPVISAEK.A		1755.9559	0.43	0	(25)	0.023	1	13730
	R.IHFPLATYAPVISAEK.A		1755.9559	0.54	0	(83)	3.7e-008	1	13731
	R.IHFPLATYAPVISAEK.A		1755.9559	0.63	0	(49)	7.9e-005	1	13732
	R.IHFPLATYAPVISAEK.A		1755.9559	0.68	0	(72)	4.5e-007	1	13733
	R.IHFPLATYAPVISAEK.A		1755.9559	0.68	0	(67)	1.5e-006	1	13734
	R.IHFPLATYAPVISAEK.A		1755.9559	0.82	0	(72)	4e-007	1	13735
	R.IHFPLATYAPVISAEK.A		1755.9559	0.96	0	(41)	0.00053	1	13736
	R.IHFPLATYAPVISAEK.A		1755.9559	1.06	0	(46)	0.00018	1	13737
	R.IHFPLATYAPVISAEK.A		1755.9559	1.06	0	(41)	0.0005	1	13738
	R.IHFPLATYAPVISAEK.A		1755.9559	1.10	0	(69)	7.3e-007	1	13739
	R.IHFPLATYAPVISAEK.A		1755.9559	1.16	0	(44)	0.00024	1	13740
	R.IHFPLATYAPVISAEK.A		1755.9559	1.79	0	(51)	5.7e-005	1	13741
	R.IHFPLATYAPVISAEK.A		1755.9559	2.00	0	(62)	4.3e-006	1	13742
	R.IHFPLATYAPVISAEK.A		1755.9559	2.21	0	(62)	4.1e-006	1	13743
	R.IHFPLATYAPVISAEK.A		1755.9559	3.25	0	(55)	1.8e-005	1	13744
	R.IHFPLATYAPVISAEK.A		1755.9559	3.53	0	(66)	1.7e-006	1	13745
	K.VGINYQPPTVVPGGDLAK.V		1823.9782	-2.63	0	(14)	0.3	1	14631
	K.VGINYQPPTVVPGGDLAK.V		1823.9782	-1.42	0	(33)	0.0038	1	14632
	K.VGINYQPPTVVPGGDLAK.V		1823.9782	-0.62	0	48	0.00012	1	14633
	K.VGINYQPPTVVPGGDLAK.V		1823.9782	-0.49	0	(36)	0.0019	1	14634
	K.VGINYQPPTVVPGGDLAK.V		1823.9782	-0.36	0	(7)	1.5	1	14635
	K.VGINYQPPTVVPGGDLAK.V		1823.9782	-0.23	0	(42)	0.00038	1	14636
	K.VGINYQPPTVVPGGDLAK.V		1823.9782	0.05	0	(11)	0.51	1	14638
	K.VGINYQPPTVVPGGDLAK.V		1823.9782	0.05	0	(22)	0.045	1	14639
	K.VGINYQPPTVVPGGDLAK.V		1823.9782	0.10	0	(38)	0.001	1	14640
	K.VGINYQPPTVVPGGDLAK.V		1823.9782	0.45	0	(4)	2.7	1	14641
	K.VGINYQPPTVVPGGDLAK.V		1823.9782	0.52	0	(21)	0.059	1	14642
	K.VGINYQPPTVVPGGDLAK.V		1823.9782	0.65	0	(13)	0.33	1	14643
	K.VGINYQPPTVVPGGDLAK.V		1823.9782	0.85	0	(14)	0.27	1	14644
	K.VGINYQPPTVVPGGDLAK.V		1823.9782	1.12	0	(15)	0.2	1	14645
	K.VGINYQPPTVVPGGDLAK.V		1823.9782	1.19	0	(3)	3.3	1	14646
	R.GHYTIGKEIIDLVLDR.I		1841.0047	0.75	1	(62)	3.9e-006	1	14812
	R.GHYTIGKEIIDLVLDR.I		1841.0047	1.25	1	85	1.9e-008	1	14813
	R.AVCMLSNTTAIAEAWAR.L		1863.8971	-3.59	0	(47)	0.00019	1	15072
	R.AVCMLSNTTAIAEAWAR.L		1863.8971	-0.93	0	(34)	0.0038	1	15073
	R.AVCMLSNTTAIAEAWAR.L		1863.8971	-0.65	0	(80)	9.6e-008	1	15074
	R.AVCMLSNTTAIAEAWAR.L		1863.8971	-0.17	0	90	1.1e-008	1	15075
	R.AVCMLSNTTAIAEAWAR.L		1863.8971	0.62	0	(67)	2e-006	1	15076
	R.AVCMLSNTTAIAEAWAR.L		1863.8971	1.70	0	(39)	0.0012	1	15077
	R.AVC->M<-LSNTTAIAEAWAR.L		1879.8920	-0.51	0	(52)	5.9e-005	1	15238
	R.AVC->M<-LSNTTAIAEAWAR.L		1879.8920	-0.12	0	(53)	4.5e-005	1	15239
	R.AVC->M<-LSNTTAIAEAWAR.L		1879.8920	1.05	0	(14)	0.37	1	15240
	K.TIGGGDDSFNTFFSETGAGK.H		2006.8858	-4.66	0	(110)	3.7e-011	1	16615
	K.TIGGGDDSFNTFFSETGAGK.H		2006.8858	-1.81	0	(103)	2.2e-010	1	16616
	K.TIGGGDDSFNTFFSETGAGK.H		2006.8858	-1.01	0	143	2.3e-014	1	16617
	K.TIGGGDDSFNTFFSETGAGK.H		2006.8858	-0.95	0	(90)	4.1e-009	1	16618
	K.TIGGGDDSFNTFFSETGAGK.H		2006.8858	-0.60	0	(108)	7.1e-011	1	16619
	K.TIGGGDDSFNTFFSETGAGK.H		2006.8858	0.08	0	(105)	1.3e-010	1	16620
	K.TIGGGDDSFNTFFSETGAGK.H		2006.8858	0.13	0	(47)	9e-005	1	16621
	R.AFVHWYVGEGMEEGEFSEAR.E		2329.0110	-5.20	0	80	2.6e-008	1	18927
	R.AFVHWYVGEGMEEGEFSEAR.E		2329.0110	-0.27	0	(67)	4.8e-007	1	18928
	R.AFVHWYVGEG->M<-EEGEFSEAR.E		2345.0059	-1.54	0	(15)	0.077	1	19038
	R.AFVHWYVGEG->M<-EEGEFSEAR.E		2345.0059	-0.39	0	(45)	8e-005	1	19039
	R.AFVHWYVGEG->M<-EEGEFSEAR.E		2345.0059	1.59	0	(12)	0.17	1	19040
	R->.<-QLFHPEQLITGKEDAANNYAR.G		2397.1713	-1.28	1	(34)	0.0037	1	19296
	R->.<-QLFHPEQLITGKEDAANNYAR.G		2397.1713	-0.02	1	83	4.1e-008	1	19297
	R->.<-QLFHPEQLITGKEDAANNYAR.G		2397.1713	0.48	1	(73)	4.5e-007	1	19298
	R->.<-QLFHPEQLITGKEDAANNYAR.G		2397.1713	1.00	1	(51)	7.4e-005	1	19299
	R->.<-QLFHPEQLITGKEDAANNYAR.G		2397.1713	1.10	1	(47)	0.00016	1	19300
	R.FDGALNVDLTEFQTNLVPYPR.I		2408.2012	0.01	0	(78)	1.5e-007	1	19352
	R.FDGALNVDLTEFQTNLVPYPR.I		2408.2012	0.01	0	101	6.7e-010	1	19353
	R.FDGALNVDLTEFQTNLVPYPR.I		2408.2012	0.01	0	(83)	4e-008	1	19354
	R.FDGALNVDLTEFQTNLVPYPR.I		2408.2012	0.92	0	(59)	1.2e-005	1	19355
	R.QLFHPEQLITGKEDAANNYAR.G		2414.1978	-1.31	1	(61)	6.7e-006	1	19377
	R.QLFHPEQLITGKEDAANNYAR.G		2414.1978	-1.24	1	(56)	2.5e-005	1	19378
	R.QLFHPEQLITGKEDAANNYAR.G		2414.1978	-1.09	1	(38)	0.0015	1	19379
	R.QLFHPEQLITGKEDAANNYAR.G		2414.1978	-0.80	1	(40)	0.0009	1	19380
	R.QLFHPEQLITGKEDAANNYAR.G		2414.1978	-0.19	1	(57)	1.7e-005	1	19381
	R.QLFHPEQLITGKEDAANNYAR.G		2414.1978	-0.02	1	(53)	5e-005	1	19382
	R.QLFHPEQLITGKEDAANNYAR.G		2414.1978	-0.02	1	(35)	0.003	1	19383
	R.QLFHPEQLITGKEDAANNYAR.G		2414.1978	0.14	1	(72)	5.8e-007	1	19384
	R.QLFHPEQLITGKEDAANNYAR.G		2414.1978	0.59	1	(59)	1.2e-005	1	19385
	R.QLFHPEQLITGKEDAANNYAR.G		2414.1978	1.15	1	(61)	7.7e-006	1	19386
	K.AYHEQLSVAEITNACFEPANQMVK.C		2749.2840	-8.28	0	(61)	3.9e-006	1	20779
	K.AYHEQLSVAEITNACFEPANQMVK.C		2749.2840	-2.62	0	66	1.5e-006	1	20780
	K.AYHEQLSVAEITNACFEPANQMVK.C		2749.2840	-0.86	0	(44)	0.00025	1	20781
	K.AYHEQLSVAEITNACFEPANQ->M<-VK.C		2765.2789	3.54	0	(40)	0.00064	1	20871
	Peptide	Unique	Mr(calc)	ppm	Miss	Score	Expect	Rank	Query
	R.MQHLIAR.E	U	867.4749	-2.24	0	44	0.0004	1	659
	R.GIFPVLCK.D	U	932.5154	-0.86	0	31	0.0088	1	1148
	R.GIFPVLCK.D	U	932.5154	0.20	0	(27)	0.025	1	1149
	R.GIFPVLCK.D	U	932.5154	2.81	0	(30)	0.01	1	1150
	R.VNFAMNVGK.A	U	978.4957	-1.92	0	(36)	0.0032	1	1703
	R.VNFAMNVGK.A	U	978.4957	0.95	0	(65)	3e-006	1	1704
	R.VNFAMNVGK.A	U	978.4957	1.03	0	66	2.9e-006	1	1705
	K.GSGTAEVELK.K	U	989.5029	-1.76	0	44	0.00057	1	1849
	K.GDYPLEAVR.M	U	1018.5083	-0.14	0	(28)	0.029	1	2226
	K.GDYPLEAVR.M	U	1018.5083	1.06	0	32	0.0088	1	2227
	K.GDYPLEAVR.M	U	1018.5083	2.02	0	(29)	0.016	1	2228
	K.GDYPLEAVR.M	U	1018.5083	2.02	0	(26)	0.038	1	2229
	K.GDYPLEAVR.M	U	1018.5083	4.12	0	(23)	0.076	1	2231
	K.GDYPLEAVR.M	U	1018.5083	4.48	0	(6)	3.4	1	2232
	K.GDYPLEAVR.M	U	1018.5083	4.79	0	(10)	1.4	1	2233
	K.GDYPLEAVR.M	U	1018.5083	4.91	0	(9)	1.7	1	2235
	K.GDYPLEAVR.M	U	1018.5083	6.70	0	(14)	0.63	1	2236
	K.GDYPLEAVR.M	U	1018.5083	7.13	0	(11)	1.4	1	2237
	K.GSGTAEVELKK.G	U	1117.5979	-2.31	1	(37)	0.0025	1	3686
	K.GSGTAEVELKK.G	U	1117.5979	-2.11	1	(27)	0.022	1	3687
	K.GSGTAEVELKK.G	U	1117.5979	-1.86	1	62	7.5e-006	1	3688
	R.GDLGIEIPAEK.V	U	1140.6026	-1.60	0	(6)	2.3	1	4070
	R.GDLGIEIPAEK.V	U	1140.6026	-0.21	0	(17)	0.21	1	4071
	R.GDLGIEIPAEK.V	U	1140.6026	0.33	0	40	0.00097	1	4072
	R.GDLGIEIPAEK.V	U	1140.6026	0.65	0	(28)	0.014	1	4073
	R.GDLGIEIPAEK.V	U	1140.6026	0.86	0	(39)	0.0011	1	4074
	R.SVETLKEMIK.S	U	1176.6424	2.42	1	(16)	0.23	1	4700
	R.SVETLKEMIK.S	U	1176.6424	3.05	1	(21)	0.079	1	4701
	R.SVETLKEMIK.S	U	1176.6424	3.36	1	(30)	0.011	1	4702
	R.SVETLKE->M<-IK.S	U	1192.6373	-0.01	1	(15)	0.29	1	4992
	R.SVETLKE->M<-IK.S	U	1192.6373	0.51	1	34	0.0036	1	4993
	R.SVETLKE->M<-IK.S	U	1192.6373	5.63	1	(22)	0.058	1	4994
	K.ITLDNAYMEK.C	U	1196.5747	0.70	0	(26)	0.024	1	5049
	K.ITLDNAYMEK.C	U	1196.5747	1.02	0	66	2.9e-006	1	5050
	K.ITLDNAY->M<-EK.C	U	1212.5696	-0.55	0	(24)	0.03	1	5385
	K.ITLDNAY->M<-EK.C	U	1212.5696	0.26	0	(30)	0.0088	1	5386
	K.CCSGAIIVLTK.S	U	1220.6257	-2.51	0	(34)	0.0054	1	5494
	K.CCSGAIIVLTK.S	U	1220.6257	0.80	0	56	2.9e-005	1	5495
	R.NTGIICTIGPASR.S	U	1358.6976	-0.92	0	(66)	3.3e-006	1	7811
	R.NTGIICTIGPASR.S	U	1358.6976	0.97	0	(67)	2.8e-006	1	7812
	R.NTGIICTIGPASR.S	U	1358.6976	1.42	0	(24)	0.051	1	7813
	R.NTGIICTIGPASR.S	U	1358.6976	1.87	0	(34)	0.0048	1	7814
	R.NTGIICTIGPASR.S	U	1358.6976	2.13	0	67	2.5e-006	1	7815
	K.IYVDDGLISLQVK.Q	U	1461.8079	-1.04	0	(36)	0.0017	1	9526
	K.IYVDDGLISLQVK.Q	U	1461.8079	-0.80	0	(50)	7.2e-005	1	9527
	K.IYVDDGLISLQVK.Q	U	1461.8079	-0.70	0	88	9.7e-009	1	9528
	K.IYVDDGLISLQVK.Q	U	1461.8079	-0.45	0	(85)	2.2e-008	1	9529
	K.IYVDDGLISLQVK.Q	U	1461.8079	0.46	0	(65)	1.9e-006	1	9530
	K.IYVDDGLISLQVK.Q	U	1461.8079	1.13	0	(70)	6.5e-007	1	9531
	K.IYVDDGLISLQVK.Q	U	1461.8079	1.13	0	(43)	0.00035	1	9532
	K.IYVDDGLISLQVK.Q	U	1461.8079	1.30	0	(44)	0.00025	1	9533
	K.CDENILWLDYK.N	U	1467.6704	-1.93	0	(58)	1.2e-005	1	9609
	K.CDENILWLDYK.N	U	1467.6704	1.07	0	97	1.6e-009	1	9610
	K.CDENILWLDYK.N	U	1467.6704	1.07	0	(84)	3.3e-008	1	9611
	K.CDENILWLDYK.N	U	1467.6704	1.24	0	(25)	0.025	1	9612
	K.GVNLPGAAVDLPAVSEK.D	U	1635.8832	-1.20	0	62	5e-006	1	12273
	K.GVNLPGAAVDLPAVSEK.D	U	1635.8832	0.43	0	(59)	9.2e-006	1	12274
	K.GVNLPGAAVDLPAVSEK.D	U	1635.8832	1.55	0	(34)	0.0027	1	12275
	K.DPVQEAWAEDVDLR.V	U	1641.7635	-1.68	0	(69)	9.9e-007	1	12349
	K.DPVQEAWAEDVDLR.V	U	1641.7635	-1.01	0	78	1.3e-007	1	12350
	R.FDEILEASDGI->M<-VAR.G	U	1680.8029	-3.87	0	16	0.25	1	12831
	K.KGVNLPGAAVDLPAVSEK.D	U	1763.9781	-1.81	1	(90)	5.1e-009	1	13828
	K.KGVNLPGAAVDLPAVSEK.D	U	1763.9781	-0.07	1	(80)	4.3e-008	1	13829
	K.KGVNLPGAAVDLPAVSEK.D	U	1763.9781	0.06	1	115	1.4e-011	1	13830
	K.KGVNLPGAAVDLPAVSEK.D	U	1763.9781	0.12	1	(44)	0.00017	1	13831
	K.KGVNLPGAAVDLPAVSEK.D	U	1763.9781	0.65	1	(46)	0.00011	1	13832
	K.GADFLVTEVENGGSLGSK.K	U	1778.8687	-0.64	0	(36)	0.0025	1	14009
	K.GADFLVTEVENGGSLGSK.K	U	1778.8687	-0.37	0	(69)	1.2e-006	1	14010
	K.GADFLVTEVENGGSLGSK.K	U	1778.8687	0.46	0	76	2.4e-007	1	14011
	R.RFDEILEASDGIMVAR.G	U	1820.9091	0.12	1	123	5.5e-012	1	14593
	R.RFDEILEASDGIMVAR.G	U	1820.9091	0.24	1	(76)	3e-007	1	14594
	R.RFDEILEASDGIMVAR.G	U	1820.9091	0.75	1	(76)	2.9e-007	1	14595
	R.RFDEILEASDGIMVAR.G	U	1820.9091	0.86	1	(79)	1.2e-007	1	14596
	R.RFDEILEASDGIMVAR.G	U	1820.9091	1.66	1	(86)	2.6e-008	1	14598
	R.RFDEILEASDGIMVAR.G	U	1820.9091	1.66	1	(56)	2.9e-005	1	14599
	R.RFDEILEASDGI->M<-VAR.G	U	1836.9040	-2.90	1	(7)	1.9	1	14749
	R.RFDEILEASDGI->M<-VAR.G	U	1836.9040	-0.83	1	(9)	1.4	1	14750
	R.RFDEILEASDGI->M<-VAR.G	U	1836.9040	-0.77	1	(68)	1.7e-006	1	14751
	R.RFDEILEASDGI->M<-VAR.G	U	1836.9040	-0.37	1	(37)	0.002	1	14752
	R.RFDEILEASDGI->M<-VAR.G	U	1836.9040	0.08	1	(48)	0.00018	1	14753
	R.RFDEILEASDGI->M<-VAR.G	U	1836.9040	1.48	1	(54)	3.8e-005	1	14754
	R.RFDEILEASDGI->M<-VAR.G	U	1836.9040	2.48	1	(43)	0.00054	1	14756
	R.RFDEILEASDGI->M<-VAR.G	U	1836.9040	4.68	1	(11)	0.84	1	14757
	K.FGVEQDVDMVFASFIR.K	U	1858.8924	0.21	0	(17)	0.17	1	15015
	K.FGVEQDVDMVFASFIR.K	U	1858.8924	1.92	0	(71)	8.4e-007	1	15016
	K.FGVEQDVDMVFASFIR.K	U	1858.8924	2.45	0	(53)	4.8e-005	1	15017
	K.FGVEQDVD->M<-VFASFIR.K	U	1874.8873	1.55	0	89	1e-008	1	15179
	K.FGVEQDVD->M<-VFASFIR.K	U	1874.8873	2.86	0	(56)	2.6e-005	1	15180
	R.AGKPVICATQMLESMIK.K	U	1875.9620	0.08	0	(38)	0.0016	1	15189
	R.LNFSHGTHEYHAETIK.N	U	1882.8962	-2.32	0	56	2.1e-005	1	15265
	R.LNFSHGTHEYHAETIK.N	U	1882.8962	-1.24	0	(14)	0.38	1	15266
	R.LNFSHGTHEYHAETIK.N	U	1882.8962	-0.41	0	(15)	0.24	1	15267
	R.AGKPVICATQMLES->M<-IK.K	U	1891.9569	-4.16	0	(10)	0.93	1	15460
	R.AGKPVICATQ->M<-LESMIK.K	U	1891.9569	-0.67	0	53	5.1e-005	1	15461
	R.AGKPVICATQMLES->M<-IK.K	U	1891.9569	-0.36	0	(18)	0.16	1	15462
	R.AGKPVICATQMLES->M<-IK.K	U	1891.9569	-0.03	0	(15)	0.31	1	15463
	R.AGKPVICATQMLES->M<-IK.K	U	1891.9569	0.35	0	(40)	0.00089	1	15464
	R.AGKPVICATQ->M<-LESMIK.K	U	1891.9569	1.48	0	(29)	0.013	1	15466
	K.GADFLVTEVENGGSLGSKK.G	U	1906.9636	-2.77	1	65	3.2e-006	1	15592
	K.GADFLVTEVENGGSLGSKK.G	U	1906.9636	1.04	1	(20)	0.098	1	15595
	R.AGKPVICATQ->M<-LES->M<-IK.K	U	1907.9519	-2.81	0	(7)	1.9	1	15611
	R.AGKPVICATQ->M<-LES->M<-IK.K	U	1907.9519	2.76	0	(8)	1.9	1	15615
	R.AGKPVICATQ->M<-LES->M<-IK.K	U	1907.9519	3.53	0	(3)	5.5	1	15617
	R.AGKPVICATQ->M<-LES->M<-IK.K	U	1907.9519	5.71	0	(18)	0.19	1	15618
	R.EAEAAIYHLQLFEELR.R	U	1930.9788	-0.11	0	(43)	0.00061	1	15854
	R.EAEAAIYHLQLFEELR.R	U	1930.9788	0.72	0	74	4.7e-007	1	15855
	R.EAEAAIYHLQLFEELR.R	U	1930.9788	0.93	0	(30)	0.013	1	15856
	K.QKGADFLVTEVENGGSLGSK.K	U	2035.0222	-0.43	1	(65)	3e-006	1	16918
	K.QKGADFLVTEVENGGSLGSK.K	U	2035.0222	0.71	1	72	6.1e-007	1	16919
	R.EAEAAIYHLQLFEELRR.L	U	2087.0799	-2.05	1	(8)	1.3	1	17280
	R.EAEAAIYHLQLFEELRR.L	U	2087.0799	0.32	1	(31)	0.0067	1	17281
	R.EAEAAIYHLQLFEELRR.L	U	2087.0799	0.32	1	(32)	0.0057	1	17282
	R.EAEAAIYHLQLFEELRR.L	U	2087.0799	0.36	1	48	0.00015	1	17283
	R.EAEAAIYHLQLFEELRR.L	U	2087.0799	0.98	1	(11)	0.69	1	17284
	R.EAEAAIYHLQLFEELRR.L	U	2087.0799	1.29	1	(23)	0.047	1	17286
	R.EAEAAIYHLQLFEELRR.L	U	2087.0799	1.58	1	(17)	0.17	1	17287
	R.EAEAAIYHLQLFEELRR.L	U	2087.0799	1.87	1	(42)	0.0006	1	17288
	R.EAEAAIYHLQLFEELRR.L	U	2087.0799	2.11	1	(30)	0.0083	1	17289
	R.LAPITSDPTEATAVGAVEASFK.C	U	2174.1107	-0.21	0	(122)	5.7e-012	1	17827
	R.LAPITSDPTEATAVGAVEASFK.C	U	2174.1107	-0.10	0	(107)	1.9e-010	1	17828
	R.LAPITSDPTEATAVGAVEASFK.C	U	2174.1107	0.31	0	(52)	5.9e-005	1	17829
	R.LAPITSDPTEATAVGAVEASFK.C	U	2174.1107	0.46	0	138	1.3e-013	1	17830
	R.LAPITSDPTEATAVGAVEASFK.C	U	2174.1107	0.64	0	(50)	9.5e-005	1	17831
	R.LAPITSDPTEATAVGAVEASFK.C	U	2174.1107	0.91	0	(33)	0.0039	1	17832
	R.LAPITSDPTEATAVGAVEASFK.C	U	2174.1107	0.91	0	(41)	0.00061	1	17833
	R.LAPITSDPTEATAVGAVEASFK.C	U	2174.1107	1.24	0	(129)	1.1e-012	1	17834
	K.GDVVIVLTGWRPGSGFTNTMR.V	U	2262.1580	0.26	0	30	0.0063	1	18493
	K.GDVVIVLTGWRPGSGFTNTMR.V	U	2262.1580	2.52	0	(21)	0.047	1	18494
	K.GDVVIVLTGWRPGSGFTNTMR.V	U	2262.1580	2.76	0	(21)	0.051	1	18495
	K.GDVVIVLTGWRPGSGFTNT->M<-R.V	U	2278.1529	-4.70	0	(4)	3.5	1	18626
	K.GDVVIVLTGWRPGSGFTNT->M<-R.V	U	2278.1529	-1.69	0	(17)	0.16	1	18627
	K.GDVVIVLTGWRPGSGFTNT->M<-R.V	U	2278.1529	-0.27	0	(6)	2	1	18628
	K.GVNLPGAAVDLPAVSEKDIQDLK.F	U	2348.2587	-1.39	1	(72)	2.6e-007	1	19066
	K.GVNLPGAAVDLPAVSEKDIQDLK.F	U	2348.2587	-0.14	1	(68)	6.9e-007	1	19067
	K.GVNLPGAAVDLPAVSEKDIQDLK.F	U	2348.2587	0.07	1	74	1.8e-007	1	19068
	K.GVNLPGAAVDLPAVSEKDIQDLK.F	U	2348.2587	0.08	1	(43)	0.00021	1	19069
	K.GVNLPGAAVDLPAVSEKDIQDLK.F	U	2348.2587	0.40	1	(54)	1.6e-005	1	19070
	K.GVNLPGAAVDLPAVSEKDIQDLK.F	U	2348.2587	1.18	1	(35)	0.0013	1	19071
	K.GVNLPGAAVDLPAVSEKDIQDLK.F	U	2348.2587	1.49	1	(47)	7.8e-005	1	19072
	K.KGDVVIVLTGWRPGSGFTNTMR.V	U	2390.2529	-0.62	1	32	0.0028	1	19274
	K.KGDVVIVLTGWRPGSGFTNTMR.V	U	2390.2529	0.37	1	(24)	0.02	1	19275
	K.KGDVVIVLTGWRPGSGFTNTMR.V	U	2390.2529	0.49	1	(27)	0.0089	1	19276
	K.KGDVVIVLTGWRPGSGFTNTMR.V	U	2390.2529	2.60	1	(17)	0.088	1	19277
	K.KGDVVIVLTGWRPGSGFTNT->M<-R.V	U	2406.2478	-0.58	1	(27)	0.011	1	19346
	K.KGDVVIVLTGWRPGSGFTNT->M<-R.V	U	2406.2478	-0.54	1	(4)	2.3	1	19347
	K.KGDVVIVLTGWRPGSGFTNT->M<-R.V	U	2406.2478	-0.28	1	(25)	0.018	1	19348
	K.KGDVVIVLTGWRPGSGFTNT->M<-R.V	U	2406.2478	2.15	1	(12)	0.33	1	19349
	R.TATESFASDPILYRPVAVALDTK.G	U	2464.2849	-1.61	0	(34)	0.0024	1	19579
	R.TATESFASDPILYRPVAVALDTK.G	U	2464.2849	-1.06	0	(44)	0.0002	1	19580
	R.TATESFASDPILYRPVAVALDTK.G	U	2464.2849	-0.72	0	(24)	0.019	1	19581
	R.TATESFASDPILYRPVAVALDTK.G	U	2464.2849	-0.66	0	(50)	5.5e-005	1	19582
	R.TATESFASDPILYRPVAVALDTK.G	U	2464.2849	-0.35	0	(32)	0.003	1	19583
	R.TATESFASDPILYRPVAVALDTK.G	U	2464.2849	-0.07	0	64	2.2e-006	1	19584
	R.TATESFASDPILYRPVAVALDTK.G	U	2464.2849	0.55	0	(32)	0.0034	1	19585
	R.TATESFASDPILYRPVAVALDTK.G	U	2464.2849	0.84	0	(17)	0.11	1	19586
	R.TATESFASDPILYRPVAVALDTK.G	U	2464.2849	4.41	0	(28)	0.0078	1	19587
	R.AEGSDVANAVLDGADCIMLSGETAK.G	U	2493.1363	-1.15	0	(59)	5.2e-006	1	19716
	R.AEGSDVANAVLDGADCIMLSGETAK.G	U	2493.1363	0.50	0	80	4.9e-008	1	19717
	R.AEGSDVANAVLDGADCI->M<-LSGETAK.G	U	2509.1312	-0.69	0	(57)	8.1e-006	1	19790
	R.GIFPVLCKDPVQEAWAEDVDLR.V	U	2556.2683	-1.24	1	78	1.2e-007	1	20035
	R.GIFPVLCKDPVQEAWAEDVDLR.V	U	2556.2683	0.24	1	(57)	1.5e-005	1	20036
	R.TATESFASDPILYRPVAVALDTKGPEIR.T	U	3016.5869	-0.18	1	(34)	0.0015	1	21621
	R.TATESFASDPILYRPVAVALDTKGPEIR.T	U	3016.5869	0.06	1	(29)	0.0045	1	21622
	R.TATESFASDPILYRPVAVALDTKGPEIR.T	U	3016.5869	0.47	1	(32)	0.0025	1	21623
	R.TATESFASDPILYRPVAVALDTKGPEIR.T	U	3016.5869	5.65	1	36	0.00089	1	21625
	R.AEGSDVANAVLDGADCIMLSGETAKGDYPLEAVR.M	U	3493.6341	0.55	1	36	0.00089	1	22518
	Peptide	Unique	Mr(calc)	ppm	Miss	Score	Expect	Rank	Query
	R.LSVDYGK.K		780.4018	0.31	0	29	0.015	1	160
	K.FDL->M<-YAK.R		902.4208	0.72	0	16	0.26	1	908
	R.EDMAALEK.D		905.4164	0.30	0	39	0.0012	1	934
	K.DVNAAIAAIK.T	U	984.5604	1.89	0	40	0.0011	1	1795
	K.DVNAAIAAIK.T	U	984.5604	2.52	0	(29)	0.013	1	1796
	K.EIIDPVLDR.I	U	1068.5815	0.35	0	35	0.0034	1	2942
	K.EIIDPVLDR.I	U	1068.5815	1.72	0	(22)	0.057	1	2943
	K.YMACCLLYR.G		1248.5453	-1.53	0	(29)	0.006	1	5921
	K.YMACCLLYR.G		1248.5453	0.62	0	56	1.3e-005	1	5922
	K.YMACCLLYR.G		1248.5453	1.81	0	(52)	3.4e-005	1	5923
	K.Y->M<-ACCLLYR.G		1264.5403	1.17	0	(34)	0.0016	1	6167
	K.Y->M<-ACCLLYR.G		1264.5403	1.36	0	(48)	5.7e-005	1	6168
	R.LDHKFDLMYAK.R		1379.6907	-5.46	1	(37)	0.002	1	8105
	R.LDHKFDLMYAK.R		1379.6907	-4.93	1	(36)	0.0031	1	8106
	R.LDHKFDLMYAK.R		1379.6907	-0.95	1	(28)	0.018	1	8109
	R.LDHKFDLMYAK.R		1379.6907	0.11	1	(29)	0.014	1	8110
	R.LDHKFDLMYAK.R		1379.6907	0.20	1	(31)	0.0089	1	8111
	R.LDHKFDLMYAK.R		1379.6907	0.47	1	51	8.8e-005	1	8112
	R.LDHKFDLMYAK.R		1379.6907	1.09	1	(42)	0.0007	1	8113
	R->.<-QLFHPEQLITGK.E		1392.7402	-0.58	0	(43)	0.0005	1	8331
	R->.<-QLFHPEQLITGK.E		1392.7402	0.04	0	(41)	0.00089	1	8332
	R->.<-QLFHPEQLITGK.E		1392.7402	1.44	0	(20)	0.11	1	8333
	R->.<-QLFHPEQLITGK.E		1392.7402	2.49	0	(32)	0.007	1	8334
	R.LDHKFDL->M<-YAK.R		1395.6857	-5.25	1	(3)	5.8	1	8384
	R.LDHKFDL->M<-YAK.R		1395.6857	-2.54	1	(24)	0.043	1	8385
	R.LDHKFDL->M<-YAK.R		1395.6857	-0.62	1	(46)	0.00027	1	8386
	R.LDHKFDL->M<-YAK.R		1395.6857	0.41	1	(26)	0.03	1	8387
	R.QLFHPEQLITGK.E		1409.7667	0.58	0	(21)	0.057	1	8633
	R.QLFHPEQLITGK.E		1409.7667	1.05	0	(38)	0.0012	1	8634
	R.QLFHPEQLITGK.E		1409.7667	1.30	0	52	4.2e-005	1	8635
	R.QLFHPEQLITGK.E		1409.7667	1.39	0	(50)	6.6e-005	1	8636
	R.QLFHPEQLITGK.E		1409.7667	1.64	0	(13)	0.35	1	8637
	R.QLFHPEQLITGK.E		1409.7667	1.75	0	(33)	0.0035	1	8638
	R.QLFHPEQLITGK.E		1409.7667	1.94	0	(22)	0.045	1	8639
	R.LISQIVSSITASLR.F		1486.8719	-0.86	0	(67)	5.4e-007	1	9904
	R.LISQIVSSITASLR.F		1486.8719	0.52	0	(16)	0.064	1	9905
	R.LISQIVSSITASLR.F		1486.8719	0.78	0	(67)	5.3e-007	1	9906
	R.LISQIVSSITASLR.F		1486.8719	2.08	0	73	1.1e-007	1	9907
	R.LISQIVSSITASLR.F		1486.8719	2.82	0	(18)	0.033	1	9909
	R.LISQIVSSITASLR.F		1486.8719	3.08	0	(47)	4.5e-005	1	9910
	R.LISQIVSSITASLR.F		1486.8719	3.32	0	(46)	5.7e-005	1	9911
	R.LISQIVSSITASLR.F		1486.8719	4.46	0	(20)	0.022	1	9912
	R.SIQFVDWCPTGFK.V		1583.7443	-2.87	0	(40)	0.00096	1	11482
	R.SIQFVDWCPTGFK.V		1583.7443	-1.95	0	(33)	0.0046	1	11483
	R.SIQFVDWCPTGFK.V		1583.7443	-1.88	0	(42)	0.00051	1	11484
	R.SIQFVDWCPTGFK.V		1583.7443	-1.26	0	(32)	0.0053	1	11485
	R.SIQFVDWCPTGFK.V		1583.7443	-0.03	0	48	0.00014	1	11486
	R.SIQFVDWCPTGFK.V		1583.7443	1.60	0	(24)	0.039	1	11487
	R.AVFVDLEPTVIDEIR.N	U	1714.9142	-0.21	0	85	2.9e-008	1	13228
	R.AVFVDLEPTVIDEIR.N	U	1714.9142	1.91	0	(69)	1.3e-006	1	13230
	R.AVFVDLEPTVIDEIR.N	U	1714.9142	2.28	0	(73)	4.9e-007	1	13231
	R.NLDIERPTYTNLNR.L		1717.8747	-0.63	0	(37)	0.0025	1	13272
	R.NLDIERPTYTNLNR.L		1717.8747	-0.34	0	(45)	0.0004	1	13273
	R.NLDIERPTYTNLNR.L		1717.8747	0.22	0	51	8.9e-005	1	13275
	R.NLDIERPTYTNLNR.L		1717.8747	0.79	0	(28)	0.021	1	13276
	R.NLDIERPTYTNLNR.L		1717.8747	1.96	0	(27)	0.025	1	13277
	R.IHFPLATYAPVISAEK.A		1755.9559	-0.91	0	(34)	0.0025	1	13722
	R.IHFPLATYAPVISAEK.A		1755.9559	-0.51	0	(31)	0.0055	1	13723
	R.IHFPLATYAPVISAEK.A		1755.9559	-0.09	0	(40)	0.00065	1	13724
	R.IHFPLATYAPVISAEK.A		1755.9559	-0.08	0	(75)	2.5e-007	1	13725
	R.IHFPLATYAPVISAEK.A		1755.9559	-0.01	0	83	3.4e-008	1	13726
	R.IHFPLATYAPVISAEK.A		1755.9559	0.12	0	(80)	7.2e-008	1	13727
	R.IHFPLATYAPVISAEK.A		1755.9559	0.26	0	(58)	1.1e-005	1	13728
	R.IHFPLATYAPVISAEK.A		1755.9559	0.33	0	(53)	3.4e-005	1	13729
	R.IHFPLATYAPVISAEK.A		1755.9559	0.43	0	(25)	0.023	1	13730
	R.IHFPLATYAPVISAEK.A		1755.9559	0.54	0	(83)	3.7e-008	1	13731
	R.IHFPLATYAPVISAEK.A		1755.9559	0.63	0	(49)	7.9e-005	1	13732
	R.IHFPLATYAPVISAEK.A		1755.9559	0.68	0	(72)	4.5e-007	1	13733
	R.IHFPLATYAPVISAEK.A		1755.9559	0.68	0	(67)	1.5e-006	1	13734
	R.IHFPLATYAPVISAEK.A		1755.9559	0.82	0	(72)	4e-007	1	13735
	R.IHFPLATYAPVISAEK.A		1755.9559	0.96	0	(41)	0.00053	1	13736
	R.IHFPLATYAPVISAEK.A		1755.9559	1.06	0	(46)	0.00018	1	13737
	R.IHFPLATYAPVISAEK.A		1755.9559	1.06	0	(41)	0.0005	1	13738
	R.IHFPLATYAPVISAEK.A		1755.9559	1.10	0	(69)	7.3e-007	1	13739
	R.IHFPLATYAPVISAEK.A		1755.9559	1.16	0	(44)	0.00024	1	13740
	R.IHFPLATYAPVISAEK.A		1755.9559	1.79	0	(51)	5.7e-005	1	13741
	R.IHFPLATYAPVISAEK.A		1755.9559	2.00	0	(62)	4.3e-006	1	13742
	R.IHFPLATYAPVISAEK.A		1755.9559	2.21	0	(62)	4.1e-006	1	13743
	R.IHFPLATYAPVISAEK.A		1755.9559	3.25	0	(55)	1.8e-005	1	13744
	R.IHFPLATYAPVISAEK.A		1755.9559	3.53	0	(66)	1.7e-006	1	13745
	K.VGINYQPPTVVPGGDLAK.V		1823.9782	-2.63	0	(14)	0.3	1	14631
	K.VGINYQPPTVVPGGDLAK.V		1823.9782	-1.42	0	(33)	0.0038	1	14632
	K.VGINYQPPTVVPGGDLAK.V		1823.9782	-0.62	0	48	0.00012	1	14633
	K.VGINYQPPTVVPGGDLAK.V		1823.9782	-0.49	0	(36)	0.0019	1	14634
	K.VGINYQPPTVVPGGDLAK.V		1823.9782	-0.36	0	(7)	1.5	1	14635
	K.VGINYQPPTVVPGGDLAK.V		1823.9782	-0.23	0	(42)	0.00038	1	14636
	K.VGINYQPPTVVPGGDLAK.V		1823.9782	0.05	0	(11)	0.51	1	14638
	K.VGINYQPPTVVPGGDLAK.V		1823.9782	0.05	0	(22)	0.045	1	14639
	K.VGINYQPPTVVPGGDLAK.V		1823.9782	0.10	0	(38)	0.001	1	14640
	K.VGINYQPPTVVPGGDLAK.V		1823.9782	0.45	0	(4)	2.7	1	14641
	K.VGINYQPPTVVPGGDLAK.V		1823.9782	0.52	0	(21)	0.059	1	14642
	K.VGINYQPPTVVPGGDLAK.V		1823.9782	0.65	0	(13)	0.33	1	14643
	K.VGINYQPPTVVPGGDLAK.V		1823.9782	0.85	0	(14)	0.27	1	14644
	K.VGINYQPPTVVPGGDLAK.V		1823.9782	1.12	0	(15)	0.2	1	14645
	K.VGINYQPPTVVPGGDLAK.V		1823.9782	1.19	0	(3)	3.3	1	14646
	R.AVCMLSNTTAIAEAWAR.L		1863.8971	-3.59	0	(47)	0.00019	1	15072
	R.AVCMLSNTTAIAEAWAR.L		1863.8971	-0.93	0	(34)	0.0038	1	15073
	R.AVCMLSNTTAIAEAWAR.L		1863.8971	-0.65	0	(80)	9.6e-008	1	15074
	R.AVCMLSNTTAIAEAWAR.L		1863.8971	-0.17	0	90	1.1e-008	1	15075
	R.AVCMLSNTTAIAEAWAR.L		1863.8971	0.62	0	(67)	2e-006	1	15076
	R.AVCMLSNTTAIAEAWAR.L		1863.8971	1.70	0	(39)	0.0012	1	15077
	R.AVC->M<-LSNTTAIAEAWAR.L		1879.8920	-0.51	0	(52)	5.9e-005	1	15238
	R.AVC->M<-LSNTTAIAEAWAR.L		1879.8920	-0.12	0	(53)	4.5e-005	1	15239
	R.AVC->M<-LSNTTAIAEAWAR.L		1879.8920	1.05	0	(14)	0.37	1	15240
	K.TIGGGDDSFTTFFCETGAGK.H	U	2066.8892	-1.15	0	119	3.2e-012	1	17169
	K.TIGGGDDSFTTFFCETGAGK.H	U	2066.8892	1.09	0	(72)	1.7e-007	1	17170
	R.AFVHWYVGEGMEEGEFSEAR.E		2329.0110	-5.20	0	80	2.6e-008	1	18927
	R.AFVHWYVGEGMEEGEFSEAR.E		2329.0110	-0.27	0	(67)	4.8e-007	1	18928
	R.AFVHWYVGEG->M<-EEGEFSEAR.E		2345.0059	-1.54	0	(15)	0.077	1	19038
	R.AFVHWYVGEG->M<-EEGEFSEAR.E		2345.0059	-0.39	0	(45)	8e-005	1	19039
	R.AFVHWYVGEG->M<-EEGEFSEAR.E		2345.0059	1.59	0	(12)	0.17	1	19040
	R->.<-QLFHPEQLITGKEDAANNYAR.G		2397.1713	-1.28	1	(34)	0.0037	1	19296
	R->.<-QLFHPEQLITGKEDAANNYAR.G		2397.1713	-0.02	1	83	4.1e-008	1	19297
	R->.<-QLFHPEQLITGKEDAANNYAR.G		2397.1713	0.48	1	(73)	4.5e-007	1	19298
	R->.<-QLFHPEQLITGKEDAANNYAR.G		2397.1713	1.00	1	(51)	7.4e-005	1	19299
	R->.<-QLFHPEQLITGKEDAANNYAR.G		2397.1713	1.10	1	(47)	0.00016	1	19300
	R.FDGALNVDLTEFQTNLVPYPR.I		2408.2012	0.01	0	(78)	1.5e-007	1	19352
	R.FDGALNVDLTEFQTNLVPYPR.I		2408.2012	0.01	0	101	6.7e-010	1	19353
	R.FDGALNVDLTEFQTNLVPYPR.I		2408.2012	0.01	0	(83)	4e-008	1	19354
	R.FDGALNVDLTEFQTNLVPYPR.I		2408.2012	0.92	0	(59)	1.2e-005	1	19355
	R.QLFHPEQLITGKEDAANNYAR.G		2414.1978	-1.31	1	(61)	6.7e-006	1	19377
	R.QLFHPEQLITGKEDAANNYAR.G		2414.1978	-1.24	1	(56)	2.5e-005	1	19378
	R.QLFHPEQLITGKEDAANNYAR.G		2414.1978	-1.09	1	(38)	0.0015	1	19379
	R.QLFHPEQLITGKEDAANNYAR.G		2414.1978	-0.80	1	(40)	0.0009	1	19380
	R.QLFHPEQLITGKEDAANNYAR.G		2414.1978	-0.19	1	(57)	1.7e-005	1	19381
	R.QLFHPEQLITGKEDAANNYAR.G		2414.1978	-0.02	1	(53)	5e-005	1	19382
	R.QLFHPEQLITGKEDAANNYAR.G		2414.1978	-0.02	1	(35)	0.003	1	19383
	R.QLFHPEQLITGKEDAANNYAR.G		2414.1978	0.14	1	(72)	5.8e-007	1	19384
	R.QLFHPEQLITGKEDAANNYAR.G		2414.1978	0.59	1	(59)	1.2e-005	1	19385
	R.QLFHPEQLITGKEDAANNYAR.G		2414.1978	1.15	1	(61)	7.7e-006	1	19386
	K.AYHEQLSVAEITNACFEPANQMVK.C		2749.2840	-8.28	0	(61)	3.9e-006	1	20779
	K.AYHEQLSVAEITNACFEPANQMVK.C		2749.2840	-2.62	0	66	1.5e-006	1	20780
	K.AYHEQLSVAEITNACFEPANQMVK.C		2749.2840	-0.86	0	(44)	0.00025	1	20781
	K.AYHEQLSVAEITNACFEPANQ->M<-VK.C		2765.2789	3.54	0	(40)	0.00064	1	20871
	Peptide	Unique	Mr(calc)	ppm	Miss	Score	Expect	Rank	Query
	R.LTELLK.Q	U	715.4480	-1.37	0	30	0.0018	1	13
	K.APGIIPR.I	U	722.4439	-0.78	0	47	6e-005	1	25
	K.APGIIPR.I	U	722.4439	0.16	0	(44)	5.9e-005	1	26
	R.ELIIGDR.Q	U	814.4548	-0.71	0	(15)	0.6	1	325
	R.ELIIGDR.Q	U	814.4548	0.32	0	23	0.1	1	326
	R.ELIIGDR.Q	U	814.4548	1.23	0	(20)	0.18	3	327
	R.STVAQLVK.R	U	844.5018	-1.03	0	28	0.017	1	548
	R.QMSLLLR.R	U	859.4949	0.83	0	43	0.00065	1	617
	R.QMSLLLR.R	U	859.4949	1.18	0	(42)	0.00067	1	618
	R.Q->M<-SLLLR.R	U	875.4899	-2.18	0	(19)	0.15	1	745
	R.Q->M<-SLLLR.R	U	875.4899	0.41	0	(15)	0.35	3	748
	R.Q->M<-SLLLR.R	U	875.4899	0.68	0	(23)	0.062	1	749
	R.Q->M<-SLLLR.R	U	875.4899	0.95	0	(29)	0.016	1	750
	K.LELAQYR.E	U	891.4814	0.25	0	33	0.0063	1	834
	R.VLSIGDGIAR.V	U	999.5597	-11.63	0	(4)	5.8	5	1967
	R.VLSIGDGIAR.V	U	999.5601	-11.21	0	(1)	12	5	1969
	R.VLSIGDGIAR.V	U	999.5644	-6.92	0	(12)	0.68	2	1982
	R.VLSIGDGIAR.V	U	999.5713	-4.54	0	(33)	0.0055	1	1983
	R.VLSIGDGIAR.V	U	999.5713	-2.58	0	(22)	0.074	1	1984
	R.VLSIGDGIAR.V	U	999.5713	-0.14	0	(42)	0.00083	1	1986
	R.VLSIGDGIAR.V	U	999.5713	1.44	0	53	6.8e-005	1	1987
	R.VLSIGDGIAR.V	U	999.5713	5.60	0	(4)	4.4	6	1990
	K.AVDSLVPIGR.G	U	1025.5869	1.86	0	58	1e-005	1	2315
	K.AVDSLVPIGR.G	U	1025.5869	1.86	0	(40)	0.0007	1	2316
	R.VGLKAPGIIPR.I	U	1119.7128	1.04	1	(31)	0.00085	1	3731
	R.VGLKAPGIIPR.I	U	1119.7128	1.37	1	(25)	0.0029	1	3732
	R.VGLKAPGIIPR.I	U	1119.7128	1.78	1	57	1.9e-006	1	3733
	R.GYLDKLEPSK.I	U	1148.6077	0.26	1	(20)	0.11	1	4192
	R.GYLDKLEPSK.I	U	1148.6077	1.22	1	(35)	0.0035	1	4193
	R.GYLDKLEPSK.I	U	1148.6077	3.44	1	(18)	0.15	1	4194
	R.GYLDKLEPSK.I	U	1148.6077	3.55	1	38	0.0017	1	4195
	R.GYLDKLEPSK.I	U	1148.6077	7.48	1	(23)	0.052	1	4196
	R.VVDALGNAIDGK.G	U	1170.6245	0.87	0	85	4.5e-008	1	4575
	R.VVDALGNAIDGK.G	U	1170.6245	3.16	0	(14)	0.55	2	4576
	K.HALIIYDDLSK.Q	U	1286.6870	-4.96	0	(47)	0.00026	1	6603
	K.HALIIYDDLSK.Q	U	1286.6870	-0.12	0	69	1.6e-006	1	6605
	K.HALIIYDDLSK.Q	U	1286.6870	0.25	0	(28)	0.019	1	6606
	K.HALIIYDDLSK.Q	U	1286.6870	0.92	0	(29)	0.016	1	6607
	K.HALIIYDDLSK.Q	U	1286.6870	2.33	0	(27)	0.025	1	6608
	K.HALIIYDDLSK.Q	U	1286.6870	3.00	0	(39)	0.0018	1	6609
	K.EIVTNFLAGFEA.-	U	1309.6554	1.37	0	11	0.9	1	6988
	K.TSIAIDTIINQK.R	U	1315.7347	0.65	0	75	2.8e-007	1	7090
	K.TSIAIDTIINQK.R	U	1315.7347	1.67	0	(57)	1.5e-005	1	7091
	K.TSIAIDTIINQK.R	U	1315.7347	4.74	0	(41)	0.00059	1	7093
	K.TSIAIDTIINQK.R	U	1315.7347	6.41	0	(29)	0.0086	1	7096
	K.LYCIYVAIGQK.R	U	1326.7006	3.37	0	31	0.0068	1	7279
	R.ISVREP->M<-QTGIK.A	U	1373.7337	-0.40	1	49	0.00015	1	8020
	K.TGTAEMSSILEER.I	U	1422.6660	-5.26	0	72	4.5e-007	1	8879
	K.TGTAEMSSILEER.I	U	1422.6660	-0.80	0	(72)	4.9e-007	1	8886
	K.GIRPAINVGLSVSR.V	U	1437.8416	-0.04	0	(29)	0.003	1	9114
	K.GIRPAINVGLSVSR.V	U	1437.8416	0.64	0	(39)	0.00033	1	9115
	K.GIRPAINVGLSVSR.V	U	1437.8416	0.81	0	47	4.9e-005	1	9116
	K.GIRPAINVGLSVSR.V	U	1437.8416	1.74	0	(38)	0.0004	1	9117
	K.TGTAE->M<-SSILEER.I	U	1438.6610	-2.10	0	(55)	1.9e-005	1	9119
	K.TGTAE->M<-SSILEER.I	U	1438.6610	-1.67	0	(58)	1e-005	1	9120
	R.EAYPGDVFYLHSR.L	U	1552.7310	-4.70	0	(41)	0.00078	1	10883
	R.EAYPGDVFYLHSR.L	U	1552.7310	-1.01	0	(38)	0.0017	1	10884
	R.EAYPGDVFYLHSR.L	U	1552.7310	-0.93	0	(57)	1.9e-005	1	10885
	R.EAYPGDVFYLHSR.L	U	1552.7310	0.01	0	60	1e-005	1	10886
	R.EAYPGDVFYLHSR.L	U	1552.7310	0.12	0	(53)	5.2e-005	1	10887
	R.EAYPGDVFYLHSR.L	U	1552.7310	1.18	0	(53)	4.9e-005	1	10888
	R.EAYPGDVFYLHSR.L	U	1552.7310	1.27	0	(56)	2.3e-005	1	10889
	R.EAYPGDVFYLHSR.L	U	1552.7310	1.30	0	(36)	0.0023	1	10890
	R.EAYPGDVFYLHSR.L	U	1552.7310	2.13	0	(8)	1.6	1	10891
	R.ILGADTSVDLEETGR.V	U	1574.7788	-1.01	0	(83)	6.2e-008	1	11214
	R.ILGADTSVDLEETGR.V	U	1574.7788	-0.54	0	97	2.3e-009	1	11215
	R.ILGADTSVDLEETGR.V	U	1574.7788	-0.31	0	(88)	1.8e-008	1	11216
	R.ILGADTSVDLEETGR.V	U	1574.7788	0.46	0	(84)	5.3e-008	1	11217
	R.ILGADTSVDLEETGR.V	U	1574.7788	0.46	0	(39)	0.0014	1	11218
	R.ILGADTSVDLEETGR.V	U	1574.7788	4.26	0	(44)	0.00056	1	11220
	K.QVAGT->M<-KLELAQYR.E	U	1622.8450	1.96	1	25	0.029	1	12035
	R.TGAIVDVPVGEELLGR.V	U	1623.8832	0.96	0	(33)	0.0035	1	12051
	R.TGAIVDVPVGEELLGR.V	U	1623.8832	1.03	0	64	2.8e-006	1	12052
	R.TGAIVDVPVGEELLGR.V	U	1623.8832	1.10	0	(59)	9.5e-006	1	12053
	R.TGAIVDVPVGEELLGR.V	U	1623.8832	2.61	0	(20)	0.07	1	12054
	R.TGAIVDVPVGEELLGR.V	U	1623.8832	7.34	0	(33)	0.0025	1	12057
	R.NVQAEEMVEFSSGLK.G	U	1666.7872	-2.86	0	77	1.9e-007	1	12648
	R.NVQAEEMVEFSSGLK.G	U	1666.7872	-2.06	0	(49)	9.9e-005	1	12649
	R.NVQAEEMVEFSSGLK.G	U	1666.7872	0.28	0	(60)	8.1e-006	1	12650
	R.NVQAEEMVEFSSGLK.G	U	1666.7872	0.51	0	(66)	2.1e-006	1	12651
	R.NVQAEEMVEFSSGLK.G	U	1666.7872	0.87	0	(65)	2.5e-006	1	12653
	R.NVQAEEMVEFSSGLK.G	U	1666.7872	1.46	0	(66)	2.2e-006	1	12654
	R.VVDALGNAIDGKGPIGSK.T	U	1709.9312	-0.61	1	(67)	1.2e-006	1	13167
	R.VVDALGNAIDGKGPIGSK.T	U	1709.9312	-0.18	1	88	8.4e-009	1	13168
	R.VVDALGNAIDGKGPIGSK.T	U	1709.9312	0.03	1	(45)	0.00017	1	13169
	R.VVDALGNAIDGKGPIGSK.T	U	1709.9312	0.38	1	(42)	0.00034	1	13170
	R.VVDALGNAIDGKGPIGSK.T	U	1709.9312	0.95	1	(74)	2.3e-007	1	13171
	R.VVDALGNAIDGKGPIGSK.T	U	1709.9312	1.53	1	(61)	4.9e-006	1	13172
	K.RTGAIVDVPVGEELLGR.V	U	1779.9843	-1.93	1	(28)	0.0073	1	14036
	K.RTGAIVDVPVGEELLGR.V	U	1779.9843	-0.79	1	(7)	0.89	1	14037
	K.RTGAIVDVPVGEELLGR.V	U	1779.9843	0.63	1	53	2.6e-005	1	14038
	K.GMSLNLEPDNVGVVVFGNDK.L	U	2103.0307	-4.20	0	(53)	4e-005	1	17383
	K.GMSLNLEPDNVGVVVFGNDK.L	U	2103.0307	-0.37	0	(77)	1.7e-007	1	17384
	K.GMSLNLEPDNVGVVVFGNDK.L	U	2103.0307	0.44	0	(40)	0.00075	1	17385
	K.G->M<-SLNLEPDNVGVVVFGNDK.L	U	2119.0256	-6.73	0	(17)	0.18	1	17512
	K.G->M<-SLNLEPDNVGVVVFGNDK.L	U	2119.0256	-5.29	0	(44)	0.00032	1	17513
	K.G->M<-SLNLEPDNVGVVVFGNDK.L	U	2119.0256	0.41	0	84	3.4e-008	1	17514
	K->.<-QGQYSPMAIEEQVAVIYAGVR.G	U	2291.1256	-2.67	0	(90)	9.2e-009	1	18693
	K->.<-QGQYSPMAIEEQVAVIYAGVR.G	U	2291.1256	1.93	0	(50)	9.8e-005	1	18694
	K->.<-QGQYSP->M<-AIEEQVAVIYAGVR.G	U	2307.1205	0.75	0	(73)	4.2e-007	1	18811
	K.QGQYSPMAIEEQVAVIYAGVR.G	U	2308.1521	-2.89	0	(71)	6.2e-007	1	18818
	K.QGQYSPMAIEEQVAVIYAGVR.G	U	2308.1521	-0.09	0	126	1.8e-012	1	18819
	K.QGQYSPMAIEEQVAVIYAGVR.G	U	2308.1521	1.40	0	(115)	2.6e-011	1	18820
	K.QGQYSP->M<-AIEEQVAVIYAGVR.G	U	2324.1471	-2.30	0	(81)	7.4e-008	1	18906
	R.EVAAFAQFGSDLDAATQQLLSR.G	U	2337.1601	0.91	0	112	5.1e-011	1	18983
	R.EVAAFAQFGSDLDAATQQLLSR.G	U	2337.1601	0.98	0	(110)	8.6e-011	1	18984
	R.EVAAFAQFGSDLDAATQQLLSR.G	U	2337.1601	4.82	0	(41)	0.00072	1	18987
	K.FENAFLSHVVSQHQALLGTIR.A	U	2366.2495	-0.12	0	(66)	1.3e-006	1	19168
	K.FENAFLSHVVSQHQALLGTIR.A	U	2366.2495	0.04	0	102	3.9e-010	1	19169
	K.FENAFLSHVVSQHQALLGTIR.A	U	2366.2495	0.26	0	(90)	5.5e-009	1	19170
	K.FENAFLSHVVSQHQALLGTIR.A	U	2366.2495	0.50	0	(63)	2.6e-006	1	19171
	K.FENAFLSHVVSQHQALLGTIR.A	U	2366.2495	0.70	0	(47)	0.00012	1	19172
	K.FENAFLSHVVSQHQALLGTIR.A	U	2366.2495	2.93	0	(76)	1.2e-007	1	19173
	K.FENAFLSHVVSQHQALLGTIR.A	U	2366.2495	4.63	0	(30)	0.0048	1	19174
	K.ITKFENAFLSHVVSQHQALLGTIR.A	U	2708.4762	-2.95	1	(25)	0.0082	1	20617
	K.ITKFENAFLSHVVSQHQALLGTIR.A	U	2708.4762	0.02	1	(43)	9.8e-005	1	20618
	K.ITKFENAFLSHVVSQHQALLGTIR.A	U	2708.4762	1.11	1	57	3.9e-006	1	20619
	Peptide	Unique	Mr(calc)	ppm	Miss	Score	Expect	Rank	Query
	K.VAVCDIPPR.G		1025.5328	-0.95	0	45	0.00036	1	2310
	R.NMMAACDPR.H		1064.4201	-1.27	0	(25)	0.0049	1	2894
	R.YLTVATVFR.G		1068.5968	-0.80	0	(41)	0.00059	1	2944
	R.YLTVATVFR.G		1068.5968	0.11	0	41	0.00055	1	2945
	R.N->M<-MAACDPR.H		1080.4151	0.53	0	26	0.004	1	3066
	R.FPGQLNADLR.K		1129.5880	-0.22	0	(58)	2.3e-005	1	3891
	R.FPGQLNADLR.K		1129.5880	0.86	0	(57)	3.4e-005	1	3892
	R.FPGQLNADLR.K		1129.5880	0.86	0	(60)	1.5e-005	1	3893
	R.FPGQLNADLR.K		1129.5880	1.18	0	(57)	3.1e-005	1	3894
	R.FPGQLNADLR.K		1129.5880	1.39	0	72	1e-006	1	3895
	R.FPGQLNADLR.K		1129.5880	1.39	0	(72)	1.1e-006	1	3896
	R.FPGQLNADLR.K		1129.5880	1.83	0	(56)	3.6e-005	1	3897
	R.FPGQLNADLR.K		1129.5880	1.94	0	(49)	0.00018	1	3898
	R.FPGQLNADLR.K		1129.5880	2.05	0	(57)	2.9e-005	1	3899
	K.LAVNMVPFPR.L		1142.6196	-6.49	0	(2)	11	7	4106
	K.LAVNMVPFPR.L		1142.6270	-4.46	0	(52)	9.1e-005	1	4107
	K.LAVNMVPFPR.L		1142.6220	-4.36	0	(1)	11	4	4108
	K.LAVNMVPFPR.L		1142.6270	-0.95	0	(56)	3e-005	1	4109
	K.LAVNMVPFPR.L		1142.6270	0.12	0	(63)	6.4e-006	1	4110
	K.LAVNMVPFPR.L		1142.6270	0.56	0	(56)	3.4e-005	1	4111
	K.LAVNMVPFPR.L		1142.6270	0.87	0	(67)	3e-006	1	4112
	K.LAVNMVPFPR.L		1142.6270	1.40	0	(70)	1.5e-006	1	4113
	K.LAVNMVPFPR.L		1142.6270	1.73	0	(54)	4.9e-005	1	4114
	K.LAVNMVPFPR.L		1142.6270	1.73	0	(60)	1.2e-005	1	4115
	K.LAVNMVPFPR.L		1142.6270	1.94	0	(58)	1.9e-005	1	4116
	K.LAVNMVPFPR.L		1142.6270	3.43	0	(36)	0.0035	1	4119
	K.LAVNMVPFPR.L		1142.6311	3.53	0	(10)	1.3	2	4120
	K.LAVN->M<-VPFPR.L		1158.6219	-2.12	0	(53)	8.7e-005	1	4365
	K.LAVN->M<-VPFPR.L		1158.6219	-1.50	0	(36)	0.004	1	4366
	K.LAVN->M<-VPFPR.L		1158.6219	-0.22	0	(71)	1.1e-006	1	4369
	K.LAVN->M<-VPFPR.L		1158.6219	0.19	0	78	2.3e-007	1	4370
	K.LAVN->M<-VPFPR.L		1158.6219	1.35	0	(48)	0.00025	1	4371
	K.LAVN->M<-VPFPR.L		1158.6219	1.55	0	(49)	0.00019	1	4372
	K.LAVN->M<-VPFPR.L		1158.6219	1.76	0	(71)	1.2e-006	1	4373
	K.LAVN->M<-VPFPR.L		1158.6219	2.09	0	(68)	2.2e-006	1	4374
	K.LAVN->M<-VPFPR.L		1158.6219	2.19	0	(74)	5.8e-007	1	4375
	K.LAVN->M<-VPFPR.L		1158.6219	2.30	0	(53)	7.9e-005	1	4376
	K.LAVN->M<-VPFPR.L		1158.6219	2.50	0	(39)	0.0018	1	4377
	R.ISEQFSA->M<-FR.R	U	1230.5703	5.14	0	23	0.046	1	5649
	R.FPGQLNADLRK.L		1257.6830	-1.07	1	(44)	0.00056	1	6055
	R.FPGQLNADLRK.L		1257.6830	0.11	1	(39)	0.0016	1	6056
	R.FPGQLNADLRK.L		1257.6830	0.49	1	(47)	0.00027	1	6057
	R.FPGQLNADLRK.L		1257.6830	0.68	1	(62)	8.5e-006	1	6058
	R.FPGQLNADLRK.L		1257.6830	0.78	1	73	6.3e-007	1	6059
	R.FPGQLNADLRK.L		1257.6830	0.87	1	(31)	0.0099	1	6060
	R.FPGQLNADLRK.L		1257.6830	0.98	1	(62)	7.8e-006	1	6061
	R.FPGQLNADLRK.L		1257.6830	2.52	1	(27)	0.027	1	6062
	R.KLAVNMVPFPR.L		1270.7220	-0.74	1	(50)	8.3e-005	1	6293
	R.KLAVNMVPFPR.L		1270.7220	0.42	1	(32)	0.0039	1	6294
	R.KLAVNMVPFPR.L		1270.7220	0.60	1	(74)	2.6e-007	1	6295
	R.KLAVNMVPFPR.L		1270.7220	0.69	1	74	2.6e-007	1	6296
	R.KLAVNMVPFPR.L		1270.7220	0.85	1	(30)	0.0061	1	6297
	R.KLAVNMVPFPR.L		1270.7220	1.01	1	(32)	0.0046	1	6298
	R.KLAVNMVPFPR.L		1270.7220	2.24	1	(33)	0.0033	1	6299
	R.KLAVN->M<-VPFPR.L		1286.7169	0.38	1	(50)	8.9e-005	1	6610
	R.KLAVN->M<-VPFPR.L		1286.7169	0.84	1	(42)	0.00054	1	6611
	R.KLAVN->M<-VPFPR.L		1286.7169	2.37	1	(36)	0.0021	1	6612
	K.EVDEQ->M<-LAIQSK.N		1405.6759	-1.82	0	65	3.1e-006	1	8577
	R.INVYYNESSSQK.Y	U	1430.6677	-0.79	0	28	0.014	1	8997
	R.AALVDLEPGT->M<-DSVR.S	U	1588.7767	-0.37	0	12	0.71	1	11557
	R.LHFFMPGFAPLTSR.G		1619.8283	-0.77	0	(46)	0.00024	1	11991
	R.LHFFMPGFAPLTSR.G		1619.8283	-0.48	0	(63)	5.4e-006	1	11992
	R.LHFFMPGFAPLTSR.G		1619.8283	-0.26	0	(43)	0.0006	1	11994
	R.LHFFMPGFAPLTSR.G		1619.8283	-0.26	0	(45)	0.00035	1	11995
	R.LHFFMPGFAPLTSR.G		1619.8283	0.07	0	(54)	4.2e-005	1	11996
	R.LHFFMPGFAPLTSR.G		1619.8283	0.31	0	(53)	6.2e-005	1	11997
	R.LHFFMPGFAPLTSR.G		1619.8283	0.42	0	(38)	0.0018	1	11998
	R.LHFFMPGFAPLTSR.G		1619.8283	0.65	0	(51)	9.5e-005	1	11999
	R.LHFFMPGFAPLTSR.G		1619.8283	0.81	0	(35)	0.004	1	12000
	R.LHFFMPGFAPLTSR.G		1619.8283	3.29	0	(21)	0.083	1	12002
	R.LHFF->M<-PGFAPLTSR.G		1635.8232	-1.99	0	(23)	0.06	1	12256
	R.LHFF->M<-PGFAPLTSR.G		1635.8232	-1.55	0	(24)	0.051	1	12257
	R.LHFF->M<-PGFAPLTSR.G		1635.8232	-0.42	0	(46)	0.00031	1	12258
	R.LHFF->M<-PGFAPLTSR.G		1635.8232	0.24	0	(54)	4.7e-005	1	12259
	R.LHFF->M<-PGFAPLTSR.G		1635.8232	0.32	0	(55)	3.9e-005	1	12260
	R.LHFF->M<-PGFAPLTSR.G		1635.8232	0.47	0	(50)	0.00013	1	12261
	R.LHFF->M<-PGFAPLTSR.G		1635.8232	0.68	0	67	2.3e-006	1	12262
	R.LHFF->M<-PGFAPLTSR.G		1635.8232	0.79	0	(65)	3.7e-006	1	12263
	R.LHFF->M<-PGFAPLTSR.G		1635.8232	1.67	0	(28)	0.018	1	12264
	R.LHFF->M<-PGFAPLTSR.G		1635.8232	1.67	0	(42)	0.00066	1	12265
	R.LHFF->M<-PGFAPLTSR.G		1635.8232	3.23	0	(30)	0.011	1	12266
	R.LHFF->M<-PGFAPLTSR.G		1635.8298	4.05	0	(8)	1.8	2	12268
	K.NSSYFVEWIPNNVK.V		1695.8257	-1.88	0	(13)	0.58	1	12998
	K.NSSYFVEWIPNNVK.V		1695.8257	-0.86	0	(47)	0.00025	1	13000
	K.NSSYFVEWIPNNVK.V		1695.8257	-0.79	0	(46)	0.0003	1	13001
	K.NSSYFVEWIPNNVK.V		1695.8257	0.29	0	53	5.5e-005	1	13002
	R.ALTVPELTQQMFDAR.N	U	1718.8662	-1.40	0	44	0.00047	1	13287
	R.ALTVPELTQQMFDAR.N	U	1718.8662	0.30	0	(33)	0.005	1	13288
	K.MASTFIGNSTAIQELFK.R	U	1856.9375	1.75	0	(61)	6.8e-006	3	14986
	K.->M<-ASTFIGNSTAIQELFK.R	U	1872.9272	-1.02	0	(55)	3.6e-005	2	15156
	K.->M<-ASTFIGNSTAIQELFK.R	U	1872.9291	2.70	0	70	1.1e-006	1	15157
	K.GHYTEGAELVDAVLDVVR.K		1941.9796	0.26	0	77	2.1e-007	1	15952
	K.MASTFIGNSTAIQELFKR.I	U	2013.0338	-0.75	1	(83)	5.4e-008	3	16686
	K.MASTFIGNSTAIQELFKR.I	U	2013.0353	-0.02	1	(83)	5.1e-008	1	16687
	K.->M<-ASTFIGNSTAIQELFKR.I	U	2029.0302	-6.67	1	(92)	6.9e-009	1	16846
	K.->M<-ASTFIGNSTAIQELFKR.I	U	2029.0224	-3.85	1	(79)	1.5e-007	2	16848
	K.->M<-ASTFIGNSTAIQELFKR.I	U	2029.0302	0.03	1	(70)	9.8e-007	1	16849
	K.->M<-ASTFIGNSTAIQELFKR.I	U	2029.0314	0.56	1	(89)	1.4e-008	2	16850
	K.->M<-ASTFIGNSTAIQELFKR.I	U	2029.0323	1.02	1	(88)	1.5e-008	2	16851
	K.->M<-ASTFIGNSTAIQELFKR.I	U	2029.0337	1.69	1	93	5.6e-009	2	16852
	K.->M<-ASTFIGNSTAIQELFKR.I	U	2029.0354	2.56	1	(52)	6.9e-005	2	16853
	K.->M<-ASTFIGNSTAIQELFKR.I	U	2029.0374	3.55	1	(13)	0.57	2	16854
	K.->M<-ASTFIGNSTAIQELFKR.I	U	2029.0302	3.64	1	(63)	5.2e-006	1	16855
	K.GHYTEGAELVDAVLDVVRK.E		2070.0746	-0.05	1	63	3.8e-006	1	17194
	K.LTTPTYGDLNHLVSATMSGVTTSLR.F	U	2634.3323	0.05	0	65	2.6e-006	1	20321
	K.FWEVISDEHGIDPAGGYVGDSALQLER.I	U	2959.3988	-1.34	0	69	9.3e-007	1	21502
	Peptide	Unique	Mr(calc)	ppm	Miss	Score	Expect	Rank	Query
	R.LAADDFR.T		806.3923	-1.90	0	(38)	0.0021	1	277
	R.LAADDFR.T		806.3923	-1.53	0	(51)	0.0001	1	278
	R.LAADDFR.T		806.3923	-1.30	0	(38)	0.0019	1	279
	R.LAADDFR.T		806.3923	-1.15	0	(55)	4.4e-005	1	280
	R.LAADDFR.T		806.3923	-0.93	0	(54)	5.6e-005	1	281
	R.LAADDFR.T		806.3923	-0.61	0	(38)	0.0025	1	282
	R.LAADDFR.T		806.3923	-0.53	0	(47)	0.00028	1	283
	R.LAADDFR.T		806.3923	-0.31	0	(37)	0.0029	1	284
	R.LAADDFR.T		806.3923	-0.24	0	(21)	0.12	1	285
	R.LAADDFR.T		806.3923	-0.24	0	(43)	0.00066	1	286
	R.LAADDFR.T		806.3923	-0.16	0	(53)	6.5e-005	1	287
	R.LAADDFR.T		806.3923	-0.09	0	(47)	0.00027	1	288
	R.LAADDFR.T		806.3923	0.06	0	(51)	0.00012	1	289
	R.LAADDFR.T		806.3923	0.14	0	(40)	0.0013	1	290
	R.LAADDFR.T		806.3923	0.14	0	(38)	0.0021	1	291
	R.LAADDFR.T		806.3923	0.21	0	(21)	0.12	1	292
	R.LAADDFR.T		806.3923	0.29	0	55	4.7e-005	1	293
	R.LAADDFR.T		806.3923	0.29	0	(38)	0.0022	1	294
	R.LAADDFR.T		806.3923	0.36	0	(40)	0.0014	1	295
	R.LAADDFR.T		806.3923	0.43	0	(35)	0.0042	1	296
	R.LAADDFR.T		806.3923	0.58	0	(38)	0.0021	1	297
	R.LAADDFR.T		806.3923	1.05	0	(38)	0.0022	1	298
	R.LAADDFR.T		806.3923	1.65	0	(35)	0.0042	1	299
	R.LAADDFR.T		806.3923	1.72	0	(36)	0.004	1	300
	R.LAADDFR.T		806.3923	2.02	0	(30)	0.012	1	301
	R.LASYLDK.V		808.4330	0.28	0	54	4.2e-005	1	305
	R.FGPGVAFR.A	U	849.4497	-0.79	0	52	8.6e-005	1	579
	R.FGPGVAFR.A	U	849.4497	-0.51	0	(52)	8.6e-005	1	580
	R.FGPGVAFR.A	U	849.4497	0.36	0	(50)	0.00015	1	581
	R.FGPGVAFR.A	U	849.4497	1.24	0	(46)	0.0003	1	582
	K.FETEQALR.M		992.4929	0.26	0	1	13	2	1894
	R.VLDELTLAR.T		1028.5866	0.40	0	(35)	0.0042	1	2360
	R.VLDELTLAR.T		1028.5866	1.47	0	39	0.0014	1	2361
	R.IVLQIDNAR.L		1040.5978	-6.05	0	(40)	0.00058	1	2550
	R.IVLQIDNAR.L		1040.5978	-5.11	0	(40)	0.00057	1	2551
	R.IVLQIDNAR.L		1040.5978	-2.19	0	(37)	0.0014	1	2552
	R.IVLQIDNAR.L		1040.5978	-1.71	0	(57)	1.2e-005	1	2553
	R.IVLQIDNAR.L		1040.5978	-1.36	0	(58)	9.7e-006	1	2554
	R.IVLQIDNAR.L		1040.5978	-1.25	0	(59)	9.4e-006	1	2555
	R.IVLQIDNAR.L		1040.5978	-1.25	0	(41)	0.00058	1	2556
	R.IVLQIDNAR.L		1040.5978	-0.30	0	(58)	1.1e-005	1	2557
	R.IVLQIDNAR.L		1040.5978	-0.19	0	(27)	0.013	1	2558
	R.IVLQIDNAR.L		1040.5978	-0.19	0	(57)	1.3e-005	1	2559
	R.IVLQIDNAR.L		1040.5977	-0.07	0	(23)	0.035	2	2560
	R.IVLQIDNAR.L		1040.5978	0.16	0	(41)	0.00051	1	2561
	R.IVLQIDNAR.L		1040.5978	0.29	0	(58)	1.2e-005	1	2562
	R.IVLQIDNAR.L		1040.5978	0.52	0	(65)	2.3e-006	1	2563
	R.IVLQIDNAR.L		1040.5978	0.64	0	(63)	3.4e-006	1	2564
	R.IVLQIDNAR.L		1040.5978	0.75	0	(64)	2.6e-006	1	2565
	R.IVLQIDNAR.L		1040.5978	0.75	0	(35)	0.0021	1	2566
	R.IVLQIDNAR.L		1040.5978	0.87	0	(64)	2.6e-006	1	2567
	R.IVLQIDNAR.L		1040.5978	0.87	0	(41)	0.00059	1	2568
	R.IVLQIDNAR.L		1040.5978	0.87	0	(58)	1.1e-005	1	2569
	R.IVLQIDNAR.L		1040.5978	0.98	0	65	2.3e-006	1	2570
	R.IVLQIDNAR.L		1040.5978	0.98	0	(58)	1.2e-005	1	2571
	R.IVLQIDNAR.L		1040.5978	1.10	0	(58)	1e-005	1	2572
	R.IVLQIDNAR.L		1040.5978	1.10	0	(58)	1.2e-005	1	2573
	R.IVLQIDNAR.L		1040.5978	1.21	0	(64)	2.6e-006	1	2574
	R.IVLQIDNAR.L		1040.5978	1.33	0	(20)	0.069	1	2575
	R.IVLQIDNAR.L		1040.5978	1.33	0	(64)	2.8e-006	1	2576
	R.IVLQIDNAR.L		1040.5978	1.46	0	(65)	2.4e-006	1	2577
	R.IVLQIDNAR.L		1040.5978	1.46	0	(26)	0.016	1	2578
	R.IVLQIDNAR.L		1040.5978	1.70	0	(58)	1.1e-005	1	2579
	R.IVLQIDNAR.L		1040.5978	1.70	0	(58)	1.1e-005	1	2580
	R.IVLQIDNAR.L		1040.5978	1.81	0	(45)	0.0002	1	2581
	R.IVLQIDNAR.L		1040.5978	1.81	0	(41)	0.00054	1	2582
	R.IVLQIDNAR.L		1040.5978	1.93	0	(65)	2.4e-006	1	2583
	R.IVLQIDNAR.L		1040.5978	1.93	0	(65)	2.3e-006	1	2584
	R.IVLQIDNAR.L		1040.5978	1.93	0	(58)	1.1e-005	1	2585
	R.IVLQIDNAR.L		1040.5978	2.16	0	(50)	6.5e-005	1	2586
	R.IVLQIDNAR.L		1040.5978	2.16	0	(64)	2.5e-006	1	2587
	R.IVLQIDNAR.L		1040.5978	2.16	0	(59)	9.5e-006	1	2588
	R.IVLQIDNAR.L		1040.5978	2.64	0	(38)	0.0011	1	2589
	R.LASYLDKVR.A		1063.6026	-2.24	1	(32)	0.0043	1	2890
	R.LASYLDKVR.A		1063.6026	-0.62	1	47	0.00013	1	2891
	R.LASYLDKVR.A		1063.6026	2.59	1	(34)	0.0027	1	2892
	K.ILGATIENSR.I	U	1072.5876	0.43	0	42	0.0011	1	2958
	R.LEQEIATYR.S		1121.5717	0.74	0	52	9.8e-005	1	3781
	R.KDAEAWFTSR.T	U	1209.5778	0.44	1	35	0.0034	1	5324
	R.TKFETEQALR.M		1221.6353	-0.74	1	28	0.022	1	5511
	K.NHEEEISTLR.G	U	1226.5891	0.29	0	41	0.00077	1	5572
	R.ALEAANGELEVK.I	U	1242.6455	0.64	0	54	5.1e-005	1	5835
	R.DKILGATIENSR.I	U	1315.7095	-3.04	1	38	0.0018	1	7089
	R.SQYEVMAEQNR.K	U	1353.5983	-0.75	0	61	5.2e-006	1	7713
	K.KNHEEEISTLR.G	U	1354.6841	-3.52	1	45	0.00036	1	7730
	R.MSVEADINGLRR.V		1359.6929	1.79	1	15	0.47	1	7830
	K.SRLEQEIATYR.S	U	1364.7048	-0.34	1	(26)	0.03	1	7889
	K.SRLEQEIATYR.S	U	1364.7048	0.28	1	41	0.0011	1	7890
	K.AALEDTLAETEAR.F	U	1388.6783	-0.51	0	81	1.1e-007	1	8258
	R.EVAGHTEQLQMSR.S	U	1484.7042	-2.61	0	53	4.1e-005	1	9881
	R.EVAGHTEQLQ->M<-SR.S	U	1500.6991	-4.15	0	(33)	0.0038	1	10104
	R.EVAGHTEQLQ->M<-SR.S	U	1500.6991	-0.69	0	(38)	0.0012	1	10105
	R->.<-QSSATSSFGGLGGGSVR.F	U	1536.7169	-3.41	0	(20)	0.076	1	10642
	R->.<-QSSATSSFGGLGGGSVR.F	U	1536.7169	-0.16	0	(43)	0.00041	1	10643
	R.QSSATSSFGGLGGGSVR.F	U	1553.7434	-1.59	0	66	2.3e-006	1	10904
	R.QSSATSSFGGLGGGSVR.F	U	1553.7434	0.84	0	(30)	0.0093	1	10905
	R.QSSATSSFGGLGGGSVR.F	U	1553.7434	1.39	0	(59)	1.4e-005	1	10906
	R.TLQGLEIELQSQLS->M<-K.A		1832.9553	4.17	0	41	0.00071	1	14723
	R.SLLEGQEDHYNNLSASK.V	U	1903.8911	-1.25	0	85	3e-008	1	15553
	R.SLLEGQEDHYNNLSASK.V	U	1903.8911	-0.80	0	(84)	3.4e-008	1	15554
	R.DYSHYYTTIQDLRDK.I	U	1916.8904	-1.90	1	32	0.0045	1	15717
	R.GQVGGQVSVEVDSAPGTDLAK.I	U	2013.0015	2.21	0	19	0.12	1	16684
	R.TDLE->M<-QIEGLKEELAYLK.K	U	2138.0816	-0.91	1	70	1.1e-006	1	17611
	R.TDLE->M<-QIEGLKEELAYLK.K	U	2138.0816	0.79	1	(44)	0.00039	1	17612
	R.TEELNREVAGHTEQLQMSR.S	U	2227.0651	0.48	1	78	1.5e-007	1	18217
	R.FGAQLAHIQALISGIEAQLGDVR.A	U	2406.3019	2.58	0	80	2.3e-008	1	19350
P26006	Integrin alpha-3 OS=Homo sapiens OX=9606 GN=ITGA3 PE=1 SV=5	117735	P26006_uniprot
	Peptide	Unique	Mr(calc)	ppm	Miss	Score	Expect	Rank	Query
	K.GNSYMIQR.K	U	967.4545	-0.21	0	33	0.0045	1	1572
	R->.<-QPQQVIHGEK.L	U	1145.5829	-0.81	0	17	0.35	1	4156
	R.ARPVINIVHK.T	U	1145.7033	-3.15	0	(17)	0.018	1	4163
	R.ARPVINIVHK.T	U	1145.7033	-1.48	0	41	8.7e-005	1	4164
	R.VNGWATLFLR.T	U	1175.6451	-0.95	0	(56)	2.5e-005	1	4673
	R.VNGWATLFLR.T	U	1175.6451	1.24	0	61	7.3e-006	1	4674
	R.VNGWATLFLR.T	U	1175.6451	1.65	0	(42)	0.0006	1	4675
	R.VNGWATLFLR.T	U	1175.6451	1.96	0	(52)	6.5e-005	1	4676
	R.VNGWATLFLR.T	U	1175.6451	2.38	0	(60)	7.7e-006	1	4677
	R.VNGWATLFLR.T	U	1175.6451	5.50	0	(41)	0.0006	1	4678
	K.SETVLTCATGR.A	U	1193.5710	-1.04	0	56	3.1e-005	1	5003
	K.SETVLTCATGR.A	U	1193.5710	0.69	0	(34)	0.0048	1	5004
	K.SETVLTCATGR.A	U	1193.5710	10.0	0	(12)	0.77	2	5005
	K.AKSETVLTCATGR.A	U	1392.7031	-0.45	1	63	6.3e-006	1	8325
	R.TGAVYLCPLTAHK.D	U	1429.7388	-1.22	0	45	0.00036	1	8991
	R.VRVNGWATLFLR.T	U	1430.8147	-3.15	1	51	3.6e-005	1	9009
	K.SQPSETERLTDDY.-	U	1539.6689	-4.18	1	(12)	0.25	1	10685
	K.SQPSETERLTDDY.-	U	1539.6689	-3.31	1	(4)	1.4	1	10686
	K.SQPSETERLTDDY.-	U	1539.6689	-1.40	1	(35)	0.0014	1	10689
	K.SQPSETERLTDDY.-	U	1539.6689	-0.22	1	(14)	0.15	1	10691
	K.SQPSETERLTDDY.-	U	1539.6689	0.11	1	43	0.00021	1	10692
	K.SQPSETERLTDDY.-	U	1539.6689	0.11	1	(20)	0.04	1	10693
	R.YTQVLWSGSEDQR.R	U	1567.7267	0.07	0	30	0.008	1	11108
	R.LQSFFGGTVMGESGMK.T	U	1674.7746	-0.56	0	61	5.7e-006	1	12770
	R.LQSFFGGTV->M<-GESGMK.T	U	1690.7695	3.40	0	(31)	0.0058	1	12939
	R->.<-QLDPGGGQGPPPVTLAAAK.K	U	1755.9156	-1.98	0	(47)	0.0002	1	13703
	R->.<-QLDPGGGQGPPPVTLAAAK.K	U	1755.9156	-0.88	0	(84)	3.7e-008	1	13704
	R->.<-QLDPGGGQGPPPVTLAAAK.K	U	1755.9156	-0.73	0	(70)	8.8e-007	1	13705
	R->.<-QLDPGGGQGPPPVTLAAAK.K	U	1755.9156	0.03	0	(14)	0.38	1	13706
	R->.<-QLDPGGGQGPPPVTLAAAK.K	U	1755.9156	0.52	0	(75)	3.2e-007	1	13707
	R->.<-QLDPGGGQGPPPVTLAAAK.K	U	1755.9156	0.52	0	(54)	3.4e-005	1	13708
	R->.<-QLDPGGGQGPPPVTLAAAK.K	U	1755.9156	0.59	0	(6)	2.1	1	13709
	R->.<-QLDPGGGQGPPPVTLAAAK.K	U	1755.9156	0.66	0	(75)	3e-007	1	13710
	R->.<-QLDPGGGQGPPPVTLAAAK.K	U	1755.9156	0.86	0	(74)	3.9e-007	1	13711
	R->.<-QLDPGGGQGPPPVTLAAAK.K	U	1755.9156	1.14	0	98	1.5e-009	1	13712
	R->.<-QLDPGGGQGPPPVTLAAAK.K	U	1755.9156	1.63	0	(4)	3.8	1	13713
	R->.<-QLDPGGGQGPPPVTLAAAK.K	U	1755.9156	1.98	0	(29)	0.011	1	13714
	R.QLDPGGGQGPPPVTLAAAK.K	U	1772.9421	-3.09	0	(24)	0.038	1	13940
	R.QLDPGGGQGPPPVTLAAAK.K	U	1772.9421	-0.82	0	(44)	0.00035	1	13941
	R.QLDPGGGQGPPPVTLAAAK.K	U	1772.9421	-0.41	0	(53)	4.5e-005	1	13942
	R.QLDPGGGQGPPPVTLAAAK.K	U	1772.9421	-0.20	0	(82)	5.8e-008	1	13943
	R.QLDPGGGQGPPPVTLAAAK.K	U	1772.9421	-0.20	0	(88)	1.4e-008	1	13944
	R.QLDPGGGQGPPPVTLAAAK.K	U	1772.9421	-0.07	0	(67)	1.8e-006	1	13945
	R.QLDPGGGQGPPPVTLAAAK.K	U	1772.9421	0.07	0	(63)	3.8e-006	1	13946
	R.QLDPGGGQGPPPVTLAAAK.K	U	1772.9421	0.49	0	(70)	7.7e-007	1	13947
	R.QLDPGGGQGPPPVTLAAAK.K	U	1772.9421	0.69	0	(46)	0.00019	1	13948
	R.QLDPGGGQGPPPVTLAAAK.K	U	1772.9421	0.82	0	(71)	6.4e-007	1	13949
	R.QLDPGGGQGPPPVTLAAAK.K	U	1772.9421	0.90	0	(68)	1.3e-006	1	13950
	R.QLDPGGGQGPPPVTLAAAK.K	U	1772.9421	0.90	0	(68)	1.3e-006	1	13951
	R.QLDPGGGQGPPPVTLAAAK.K	U	1772.9421	1.31	0	(68)	1.3e-006	1	13952
	R.QLDPGGGQGPPPVTLAAAK.K	U	1772.9421	2.13	0	(47)	0.00015	1	13953
	K.EAGNPGSLFGYSVALHR.Q	U	1773.8798	-0.19	0	(57)	2.2e-005	1	13959
	K.EAGNPGSLFGYSVALHR.Q	U	1773.8798	1.52	0	64	4.2e-006	1	13960
	R.HMGAVFLLSQEAGGDLR.R	U	1799.8988	-0.03	0	94	4.1e-009	1	14308
	R.HMGAVFLLSQEAGGDLR.R	U	1799.8988	-0.03	0	(79)	1.1e-007	1	14309
	R.HMGAVFLLSQEAGGDLR.R	U	1799.8988	0.37	0	(93)	4.6e-009	1	14310
	R.HMGAVFLLSQEAGGDLR.R	U	1799.8988	0.84	0	(50)	9.8e-005	1	14311
	R.HMGAVFLLSQEAGGDLR.R	U	1799.8988	0.94	0	(63)	5.2e-006	1	14312
	R.HMGAVFLLSQEAGGDLR.R	U	1799.8988	1.85	0	(39)	0.0014	1	14314
	R.H->M<-GAVFLLSQEAGGDLR.R	U	1815.8938	0.47	0	(73)	5.8e-007	1	14534
	R.H->M<-GAVFLLSQEAGGDLR.R	U	1815.8938	0.76	0	(67)	2.4e-006	1	14535
	R.H->M<-GAVFLLSQEAGGDLR.R	U	1815.8938	0.88	0	(45)	0.00031	1	14536
	R.H->M<-GAVFLLSQEAGGDLR.R	U	1815.8938	6.26	0	(53)	4.9e-005	1	14538
	R->.<-QLDPGGGQGPPPVTLAAAKK.A	U	1884.0105	-0.49	1	73	3.5e-007	1	15378
	R->.<-QLDPGGGQGPPPVTLAAAKK.A	U	1884.0105	1.14	1	(25)	0.017	1	15379
	R->.<-QLDPGGGQGPPPVTLAAAKK.A	U	1884.0105	1.87	1	(20)	0.065	1	15380
	R->.<-QLDPGGGQGPPPVTLAAAKK.A	U	1884.0105	3.14	1	(53)	2.7e-005	1	15381
	R.MELLIAFEVIGVTLHTR.D	U	1941.0757	0.71	0	(98)	5.6e-010	1	15948
	R.HMGAVFLLSQEAGGDLRR.R	U	1956.0000	-3.80	1	48	0.00014	1	16115
	R.HMGAVFLLSQEAGGDLRR.R	U	1956.0000	-0.19	1	(39)	0.001	1	16117
	R.->M<-ELLIAFEVIGVTLHTR.D	U	1957.0707	0.06	0	(73)	2.4e-007	1	16122
	R.->M<-ELLIAFEVIGVTLHTR.D	U	1957.0707	2.80	0	111	3.3e-011	1	16123
	R.FAGSESAVFHGFFSMPEMR.C	U	2132.9448	1.42	0	127	8.9e-013	1	17582
	R.FAGSESAVFHGFFSMPEMR.C	U	2132.9448	2.08	0	(71)	3.2e-007	1	17583
	K.NDPGHHIIEDMWLGVTVASQGPAGR.V	U	2656.2816	-1.97	0	(49)	7.7e-005	1	20404
	K.NDPGHHIIEDMWLGVTVASQGPAGR.V	U	2656.2816	-1.85	0	59	8.5e-006	1	20405
	K.NDPGHHIIEDMWLGVTVASQGPAGR.V	U	2656.2816	0.11	0	(20)	0.071	1	20406
	Peptide	Unique	Mr(calc)	ppm	Miss	Score	Expect	Rank	Query
	R.DPELGLK.S	U	770.4174	0.63	0	22	0.057	1	134
	K.FNLILR.Q	U	774.4752	-0.70	0	(40)	0.00035	1	149
	K.FNLILR.Q	U	774.4752	0.72	0	(43)	0.00018	1	150
	K.FNLILR.Q	U	774.4752	0.88	0	56	9.4e-006	1	151
	K.FNLILR.Q	U	774.4752	1.03	0	(56)	9.4e-006	1	152
	K.FNLILR.Q	U	774.4752	1.11	0	(44)	0.00016	1	153
	R.EHLLLAR.Q	U	850.5025	-0.83	0	(26)	0.0093	1	591
	R.EHLLLAR.Q	U	850.5025	0.67	0	29	0.0048	1	592
	R.QPMILEK.G	U	857.4680	0.21	0	25	0.051	1	615
	K.TTLTAAITK.I	U	918.5386	-0.44	0	(30)	0.0063	1	1087
	K.TTLTAAITK.I	U	918.5386	2.87	0	44	0.00027	1	1089
	R.GTVVTGTLER.G	U	1031.5611	-0.36	0	(34)	0.0056	1	2429
	R.GTVVTGTLER.G	U	1031.5611	0.10	0	36	0.004	1	2430
	R.ELLTEFGYK.G	U	1098.5597	-2.04	0	(30)	0.012	1	3365
	R.ELLTEFGYK.G	U	1098.5597	0.07	0	35	0.0032	1	3366
	K.ELAMPGEDLK.F	U	1101.5376	0.66	0	(9)	1.6	1	3408
	K.ELAMPGEDLK.F	U	1101.5376	1.20	0	36	0.0026	1	3409
	K.ELA->M<-PGEDLK.F	U	1117.5325	0.27	0	(15)	0.32	1	3684
	K.VEAQVYILSK.E	U	1148.6441	0.87	0	(62)	4e-006	1	4198
	K.VEAQVYILSK.E	U	1148.6441	1.94	0	63	3.8e-006	1	4199
	K.VEAQVYILSK.E	U	1148.6441	3.64	0	(19)	0.081	1	4201
	K.VEAQVYILSK.E	U	1148.6441	3.75	0	(61)	4.4e-006	1	4202
	R.AEAGDNLGALVR.G	U	1184.6149	0.24	0	(67)	1.9e-006	1	4846
	R.AEAGDNLGALVR.G	U	1184.6149	1.57	0	71	9.3e-007	1	4847
	R.AEAGDNLGALVR.G	U	1184.6149	2.50	0	(67)	2e-006	1	4848
	R.AEAGDNLGALVR.G	U	1184.6149	6.94	0	(37)	0.0023	1	4849
	R.TVVTGIEMFHK.S	U	1260.6537	-1.05	0	(55)	3.9e-005	1	6101
	R.TVVTGIEMFHK.S	U	1260.6537	-0.48	0	(55)	3.8e-005	1	6102
	R.TVVTGIEMFHK.S	U	1260.6537	0.07	0	(29)	0.016	1	6103
	R.TVVTGIEMFHK.S	U	1260.6537	0.10	0	56	3e-005	1	6104
	R.TVVTGIEMFHK.S	U	1260.6537	0.10	0	(51)	0.00011	1	6105
	R.TVVTGIEMFHK.S	U	1260.6537	1.55	0	(55)	3.4e-005	1	6106
	R.TVVTGIEMFHK.S	U	1260.6537	2.52	0	(14)	0.53	1	6107
	R.TVVTGIEMFHK.S	U	1260.6537	2.72	0	(16)	0.29	1	6108
	R.TVVTGIE->M<-FHK.S	U	1276.6486	-0.60	0	(49)	0.00016	1	6380
	R.TVVTGIE->M<-FHK.S	U	1276.6486	-0.51	0	(13)	0.68	1	6381
	R.TVVTGIE->M<-FHK.S	U	1276.6486	-0.13	0	(51)	0.00011	1	6382
	R.TVVTGIE->M<-FHK.S	U	1276.6486	1.22	0	(16)	0.35	1	6383
	K.YEEIDNAPEER.A	U	1363.5891	-0.58	0	80	3.8e-008	1	7872
	K.KGDECELLGHSK.N	U	1371.6452	-4.96	1	36	0.0022	1	7982
	R->.<-QIGVEHVVVYVNK.A	U	1465.7929	-1.33	0	(49)	0.0001	1	9589
	R->.<-QIGVEHVVVYVNK.A	U	1465.7929	-0.16	0	(43)	0.00035	1	9590
	R.QIGVEHVVVYVNK.A	U	1482.8195	-0.69	0	(44)	0.00027	1	9862
	R.QIGVEHVVVYVNK.A	U	1482.8195	0.47	0	64	3.2e-006	1	9863
	R.QIGVEHVVVYVNK.A	U	1482.8195	0.87	0	(57)	1.5e-005	1	9864
	R.QIGVEHVVVYVNK.A	U	1482.8195	1.62	0	(48)	0.00012	1	9865
	R.QIGVEHVVVYVNK.A	U	1482.8195	2.34	0	(28)	0.011	1	9866
	R.QIGVEHVVVYVNK.A	U	1482.8195	3.13	0	(21)	0.052	1	9867
	K.LLDAVDTYIPVPAR.D	U	1541.8453	-1.20	0	(16)	0.25	1	10719
	K.LLDAVDTYIPVPAR.D	U	1541.8453	-0.41	0	(68)	1.6e-006	1	10720
	K.LLDAVDTYIPVPAR.D	U	1541.8453	-0.25	0	80	1e-007	1	10721
	K.LLDAVDTYIPVPAR.D	U	1541.8453	-0.06	0	(34)	0.004	1	10722
	K.LLDAVDTYIPVPAR.D	U	1541.8453	0.62	0	(55)	2.8e-005	1	10723
	K.LLDAVDTYIPVPAR.D	U	1541.8453	0.69	0	(38)	0.0014	1	10724
	K.LLDAVDTYIPVPAR.D	U	1541.8453	0.77	0	(60)	9.6e-006	1	10725
	K.LLDAVDTYIPVPAR.D	U	1541.8453	0.93	0	(61)	7.5e-006	1	10726
	R.GLVMVKPGSIKPHQK.V	U	1617.9389	-4.10	0	(27)	0.0035	1	11970
	R.GLVMVKPGSIKPHQK.V	U	1617.9389	-0.03	0	(3)	0.56	1	11971
	R.GLV->M<-VKPGSIKPHQK.V	U	1633.9338	-2.82	0	45	7.2e-005	1	12228
	R.GLV->M<-VKPGSIKPHQK.V	U	1633.9338	-0.58	0	(29)	0.0024	1	12229
	R.GLV->M<-VKPGSIKPHQK.V	U	1633.9338	0.07	0	(18)	0.032	1	12230
	R.GITINAAHVEYSTAAR.H	U	1672.8533	-0.38	0	101	9.1e-010	1	12745
	R.GITINAAHVEYSTAAR.H	U	1672.8533	1.37	0	(52)	8.2e-005	1	12746
	R.GITINAAHVEYSTAAR.H	U	1672.8533	1.53	0	(88)	1.9e-008	1	12747
	R.GITINAAHVEYSTAAR.H	U	1672.8533	2.77	0	(35)	0.0034	1	12748
	R.GITINAAHVEYSTAAR.H	U	1672.8533	4.81	0	(36)	0.0025	1	12749
	R.GITINAAHVEYSTAAR.H	U	1672.8533	6.70	0	(54)	4.6e-005	1	12750
	R.GITINAAHVEYSTAAR.H	U	1672.8533	13.6	0	(57)	1.8e-005	1	12752
	R.HYAHTDCPGHADYVK.N	U	1769.7580	-0.83	0	(23)	0.012	1	13907
	R.HYAHTDCPGHADYVK.N	U	1769.7580	-0.54	0	59	3e-006	1	13908
	R.HYAHTDCPGHADYVK.N	U	1769.7580	1.38	0	(57)	5.5e-006	1	13909
	R.DKPHVNVGTIGHVDHGK.T	U	1808.9282	-3.04	0	79	1.2e-007	1	14417
	R.DKPHVNVGTIGHVDHGK.T	U	1808.9282	-2.55	0	(72)	6.4e-007	1	14418
	R.DKPHVNVGTIGHVDHGK.T	U	1808.9282	-2.38	0	(40)	0.00098	1	14419
	R.DKPHVNVGTIGHVDHGK.T	U	1808.9282	-2.15	0	(34)	0.004	1	14420
	R.IILPPEKELAMPGEDLK.F	U	1892.0328	2.25	1	(0)	3.9	1	15467
	R.IILPPEKELAMPGEDLK.F	U	1892.0328	2.50	1	18	0.057	1	15468
	R.IILPPEKELAMPGEDLK.F	U	1892.0328	5.47	1	(18)	0.056	1	15469
	R.TIGTGLVTNTLAMTEEEK.N	U	1906.9558	-0.94	0	79	1.5e-007	1	15588
	R.TIGTGLVTNTLAMTEEEK.N	U	1906.9558	-0.21	0	(46)	0.00025	1	15589
	R.TIGTGLVTNTLAMTEEEK.N	U	1906.9558	0.08	0	(62)	6.5e-006	1	15590
	R.TIGTGLVTNTLAMTEEEK.N	U	1906.9558	1.05	0	(77)	2.1e-007	1	15591
	R.TIGTGLVTNTLA->M<-TEEEK.N	U	1922.9507	-0.32	0	(63)	3.8e-006	1	15774
	K.ADAVQDSE->M<-VELVELEIR.E	U	2060.9936	-1.78	0	50	0.0001	1	17140
	R.DLEKPFLLPVEAVYSVPGR.G	U	2128.1568	-1.49	0	(38)	0.00065	1	17564
	R.DLEKPFLLPVEAVYSVPGR.G	U	2128.1568	-1.15	0	(68)	7.1e-007	1	17565
	R.DLEKPFLLPVEAVYSVPGR.G	U	2128.1568	-0.69	0	68	6.8e-007	1	17566
	R.DLEKPFLLPVEAVYSVPGR.G	U	2128.1568	-0.09	0	(41)	0.00029	1	17567
	R.DLEKPFLLPVEAVYSVPGR.G	U	2128.1568	4.73	0	(46)	8.6e-005	1	17568
	R.TIGTGLVTNTLAMTEEEKNIK.W	U	2262.1777	-1.19	1	(6)	1.8	1	18497
	R.TIGTGLVTNTLAMTEEEKNIK.W	U	2262.1777	0.35	1	(70)	6.9e-007	1	18500
	R.TIGTGLVTNTLAMTEEEKNIK.W	U	2262.1777	2.87	1	74	2.4e-007	1	18501
	R.TIGTGLVTNTLAMTEEEKNIK.W	U	2262.1777	3.52	1	(55)	2.1e-005	1	18502
	R.TIGTGLVTNTLA->M<-TEEEKNIK.W	U	2278.1726	0.86	1	(30)	0.0064	1	18631
	R.ELLTEFGYKGEETPVIVGSALCALEGR.D	U	2937.4794	-0.76	1	58	9.2e-006	1	21449
	Peptide	Unique	Mr(calc)	ppm	Miss	Score	Expect	Rank	Query
	K.VLDSGAPIK.I	U	898.5124	0.33	0	23	0.037	1	875
	K.VLDSGAPIK.I	U	898.5124	12.2	0	(1)	7.1	4	876
	K.IGLFGGAGVGK.T	U	974.5549	0.86	0	41	0.0006	1	1656
	K.IGLFGGAGVGK.T	U	974.5549	1.04	0	(34)	0.0029	1	1657
	K.IPVGPETLGR.I	U	1037.5869	0.29	0	24	0.028	1	2518
	K.LVPLKETIK.G	U	1039.6641	-1.71	1	(18)	0.032	1	2545
	K.LVPLKETIK.G	U	1039.6641	0.75	1	33	0.00086	1	2546
	K.VVDLLAPYAK.G	U	1087.6277	0.05	0	(67)	1.3e-006	1	3202
	K.VVDLLAPYAK.G	U	1087.6277	0.05	0	70	7.2e-007	1	3203
	K.VVDLLAPYAK.G	U	1087.6277	0.71	0	(57)	1.4e-005	1	3204
	K.VVDLLAPYAK.G	U	1087.6277	1.28	0	(57)	1.4e-005	1	3205
	R.TIAMDGTEGLVR.G	U	1261.6336	1.26	0	(46)	0.00037	1	6121
	R.TIAMDGTEGLVR.G	U	1261.6336	1.85	0	69	1.9e-006	1	6122
	R.TIAMDGTEGLVR.G	U	1261.6336	2.51	0	(7)	2.9	1	6123
	R.TIA->M<-DGTEGLVR.G	U	1277.6286	0.73	0	(53)	6.2e-005	1	6438
	R.IMNVIGEPIDER.G	U	1384.7020	-1.78	0	100	1.4e-009	1	8182
	R.IMNVIGEPIDER.G	U	1384.7020	0.16	0	(58)	1.8e-005	1	8183
	R.I->M<-NVIGEPIDER.G	U	1400.6969	-6.32	0	(27)	0.022	1	8487
	R.I->M<-NVIGEPIDER.G	U	1400.6969	-5.28	0	(26)	0.03	1	8488
	K.AHGGYSVFAGVGER.T	U	1405.6739	1.16	0	61	8.4e-006	1	8578
	R.FTQAGSEVSALLGR.I	U	1434.7467	-2.05	0	(78)	1.6e-007	1	9077
	R.FTQAGSEVSALLGR.I	U	1434.7467	-1.45	0	(82)	6.3e-008	1	9078
	R.FTQAGSEVSALLGR.I	U	1434.7467	-0.95	0	(48)	0.00016	1	9079
	R.FTQAGSEVSALLGR.I	U	1434.7467	-0.52	0	88	1.8e-008	1	9080
	R.FTQAGSEVSALLGR.I	U	1434.7467	-0.27	0	(34)	0.0046	1	9081
	R.VALTGLTVAEYFR.D	U	1438.7820	-0.21	0	83	3.7e-008	1	9130
	R.VALTGLTVAEYFR.D	U	1438.7820	0.39	0	(72)	3.7e-007	1	9131
	K.TVLIMELINNVAK.A	U	1456.8323	1.80	0	(66)	1.3e-006	1	9437
	K.TVLI->M<-ELINNVAK.A	U	1472.8272	-1.48	0	(50)	7.3e-005	1	9689
	K.TVLI->M<-ELINNVAK.A	U	1472.8272	2.26	0	83	3.2e-008	1	9690
	K.VALVYGQMNEPPGAR.A	U	1600.8031	0.88	0	(23)	0.058	1	11721
	K.VALVYGQMNEPPGAR.A	U	1600.8031	1.56	0	(45)	0.00036	1	11722
	K.VALVYGQMNEPPGAR.A	U	1600.8104	4.54	0	(6)	3.2	2	11723
	K.VALVYGQMNEPPGAR.A	U	1600.8115	5.21	0	(4)	5.2	2	11724
	K.VALVYGQMNEPPGAR.A	U	1600.8122	5.67	0	(1)	8.9	2	11726
	K.VALVYGQ->M<-NEPPGAR.A	U	1616.7981	-2.87	0	(33)	0.0057	1	11943
	K.VALVYGQ->M<-NEPPGAR.A	U	1616.7981	-1.80	0	(12)	0.66	1	11944
	K.VALVYGQ->M<-NEPPGAR.A	U	1616.7981	-1.73	0	(11)	0.88	1	11945
	K.VALVYGQ->M<-NEPPGAR.A	U	1616.7981	-1.51	0	48	0.00019	1	11946
	K.VALVYGQ->M<-NEPPGAR.A	U	1616.7981	0.15	0	(22)	0.069	1	11947
	K.VALVYGQ->M<-NEPPGAR.A	U	1616.7981	0.22	0	(5)	3.5	1	11948
	K.VALVYGQ->M<-NEPPGAR.A	U	1616.8082	6.27	0	(3)	6.2	2	11949
	K.VALVYGQ->M<-NEPPGAR.A	U	1616.8088	6.64	0	(1)	8.4	2	11950
	R.LVLEVAQHLGESTVR.T	U	1649.9101	0.63	0	84	1.9e-008	1	12448
	R.LVLEVAQHLGESTVR.T	U	1649.9101	1.59	0	(84)	1.9e-008	1	12449
	R.LVLEVAQHLGESTVR.T	U	1649.9101	1.88	0	(45)	0.00016	1	12450
	R.LVLEVAQHLGESTVR.T	U	1649.9101	2.18	0	(56)	1.3e-005	1	12451
	R.LVLEVAQHLGESTVR.T	U	1649.9101	2.26	0	(55)	1.4e-005	1	12452
	R.LVLEVAQHLGESTVR.T	U	1649.9101	2.44	0	(39)	0.00055	1	12453
	R.IMNVIGEPIDERGPIK.T	U	1779.9553	1.72	1	(18)	0.086	1	14033
	R.IMNVIGEPIDERGPIK.T	U	1779.9553	1.79	1	55	1.6e-005	1	14034
	R.IMNVIGEPIDERGPIK.T	U	1779.9553	3.58	1	(53)	3.1e-005	1	14035
	R.I->M<-NVIGEPIDERGPIK.T	U	1795.9502	-0.69	1	(29)	0.0097	1	14239
	R.IMDPNIVGSEHYDVAR.G	U	1814.8621	0.29	0	(55)	2.3e-005	1	14519
	R.I->M<-DPNIVGSEHYDVAR.G	U	1830.8570	0.32	0	(46)	0.0002	1	14694
	R.I->M<-DPNIVGSEHYDVAR.G	U	1830.8570	3.60	0	(10)	0.77	1	14695
	R.I->M<-DPNIVGSEHYDVAR.G	U	1830.8570	3.93	0	87	1.6e-008	1	14696
	K.VLDSGAPIKIPVGPETLGR.I	U	1918.0888	-0.98	1	(40)	0.00018	1	15729
	K.VLDSGAPIKIPVGPETLGR.I	U	1918.0888	-0.79	1	(54)	7.1e-006	1	15730
	K.VLDSGAPIKIPVGPETLGR.I	U	1918.0888	-0.53	1	64	7.6e-007	1	15731
	K.VLDSGAPIKIPVGPETLGR.I	U	1918.0888	-0.42	1	(54)	7.1e-006	1	15732
	K.VLDSGAPIKIPVGPETLGR.I	U	1918.0888	-0.12	1	(53)	9.8e-006	1	15733
	K.VLDSGAPIKIPVGPETLGR.I	U	1918.0888	2.35	1	(46)	3.7e-005	1	15734
	R.DQEGQDVLLFIDNIFR.F	U	1920.9581	1.31	0	79	1.3e-007	1	15758
	R.AIAELGIYPAVDPLDSTSR.I	U	1987.0262	-1.71	0	(36)	0.0025	1	16426
	R.AIAELGIYPAVDPLDSTSR.I	U	1987.0262	-1.09	0	99	1.1e-009	1	16427
	R.AIAELGIYPAVDPLDSTSR.I	U	1987.0262	-0.73	0	(59)	1.1e-005	1	16428
	R.AIAELGIYPAVDPLDSTSR.I	U	1987.0262	0.63	0	(59)	1.2e-005	1	16429
	R.FLSQPFQVAEVFTGHMGK.L	U	2022.0033	-1.48	0	77	1.8e-007	1	16793
	R.FLSQPFQVAEVFTGHMGK.L	U	2022.0033	-0.40	0	(73)	4.3e-007	1	16794
	R.FLSQPFQVAEVFTGH->M<-GK.L	U	2037.9983	-1.31	0	(49)	9.9e-005	1	16944
	R.FLSQPFQVAEVFTGH->M<-GK.L	U	2037.9983	-1.18	0	(65)	2.5e-006	1	16945
	R.FLSQPFQVAEVFTGH->M<-GK.L	U	2037.9983	-0.28	0	(24)	0.034	1	16947
	R.FLSQPFQVAEVFTGH->M<-GK.L	U	2037.9983	-0.28	0	(61)	7.1e-006	1	16948
	R.FLSQPFQVAEVFTGH->M<-GK.L	U	2037.9983	0.12	0	(49)	9.4e-005	1	16949
	R.EGNDLYHEMIESGVINLK.D	U	2059.9884	-2.39	0	(10)	1	1	17125
	R.EGNDLYHEMIESGVINLK.D	U	2059.9884	-1.84	0	(23)	0.046	1	17126
	R.EGNDLYHEMIESGVINLK.D	U	2059.9884	-0.49	0	54	3.4e-005	1	17127
	R.EGNDLYHEMIESGVINLK.D	U	2059.9884	-0.15	0	(39)	0.0012	1	17128
	R.IPSAVGYQPTLATDMGTMQER.I	U	2265.0770	-4.33	0	(37)	0.0014	1	18510
	R.IPSAVGYQPTLATDMGTMQER.I	U	2265.0770	-0.19	0	(21)	0.064	1	18511
	R.IPSAVGYQPTLATDMGTMQER.I	U	2265.0770	0.45	0	63	4e-006	1	18512
	R.IPSAVGYQPTLATD->M<-GTMQER.I	U	2281.0719	-2.09	0	(7)	1.5	1	18639
	R.IPSAVGYQPTLATD->M<-GTMQER.I	U	2281.0719	-1.82	0	(24)	0.027	1	18640
	R.IPSAVGYQPTLATD->M<-GTMQER.I	U	2281.0719	0.96	0	(33)	0.0041	1	18641
	R.IPSAVGYQPTLATDMGT->M<-QER.I	U	2281.0719	1.82	0	(42)	0.00044	1	18642
	R.IPSAVGYQPTLATDMGT->M<-QER.I	U	2281.0719	3.00	0	(12)	0.45	1	18643
	R.IPSAVGYQPTLATD->M<-GT->M<-QER.I	U	2297.0668	1.68	0	(12)	0.49	1	18753
	R.TREGNDLYHEMIESGVINLK.D	U	2317.1372	3.09	1	20	0.082	1	18876
	K.GFQQILAGEYDHLPEQAFYMVGPIEEAVAK.A	U	3349.6329	-2.02	0	(19)	0.068	1	22278
	K.GFQQILAGEYDHLPEQAFY->M<-VGPIEEAVAK.A	U	3365.6278	1.50	0	25	0.014	1	22319
P68104	Elongation factor 1-alpha 1 OS=Homo sapiens OX=9606 GN=EEF1A1 PE=1 SV=1	50451	P68104_uniprot
	Peptide	Unique	Mr(calc)	ppm	Miss	Score	Expect	Rank	Query
	K.QLIVGVNK.M		869.5334	0.39	0	(7)	1.2	1	689
	K.QLIVGVNK.M		869.5334	1.38	0	19	0.066	1	696
	R->.<-QTVAVGVIK.A		896.5331	-11.82	0	(1)	4.3	6	867
	R.QTVAVGVIK.A		913.5597	-0.14	0	29	0.0089	1	1027
	R.QTVAVGVIK.A		913.5597	0.06	0	(22)	0.045	1	1028
	R.LPLQDVYK.I		974.5437	-0.80	0	(32)	0.007	1	1644
	R.LPLQDVYK.I		974.5437	0.12	0	51	9.5e-005	1	1645
	R.LPLQDVYK.I		974.5437	0.57	0	(34)	0.0046	1	1646
	R.LPLQDVYK.I		974.5437	0.63	0	(21)	0.09	1	1647
	R.LPLQDVYK.I		974.5437	0.88	0	(26)	0.028	1	1648
	R.LPLQDVYK.I		974.5437	1.13	0	(8)	1.9	1	1649
	R.LPLQDVYK.I		974.5437	1.31	0	(22)	0.061	1	1650
	R.LPLQDVYK.I		974.5437	1.52	0	(17)	0.23	1	1651
	R.LPLQDVYK.I		974.5437	1.88	0	(42)	0.00071	1	1652
	R.LPLQDVYK.I		974.5437	2.01	0	(24)	0.041	1	1653
	R.LPLQDVYK.I		974.5437	2.07	0	(16)	0.29	1	1654
	R.LPLQDVYK.I		974.5437	3.69	0	(21)	0.096	1	1655
	K.IGGIGTVPVGR.V		1024.6030	-11.87	0	(9)	0.66	3	2292
	K.IGGIGTVPVGR.V		1024.6030	-9.49	0	(15)	0.15	3	2295
	K.IGGIGTVPVGR.V		1024.6030	-0.43	0	(57)	7.5e-006	1	2296
	K.IGGIGTVPVGR.V		1024.6030	-0.20	0	(62)	2.4e-006	1	2297
	K.IGGIGTVPVGR.V		1024.6030	0.29	0	(67)	8e-007	1	2298
	K.IGGIGTVPVGR.V		1024.6030	0.41	0	73	2.2e-007	1	2299
	K.IGGIGTVPVGR.V		1024.6030	1.01	0	(62)	2.3e-006	1	2300
	K.IGGIGTVPVGR.V		1024.6030	1.36	0	(62)	2.3e-006	1	2301
	K.IGGIGTVPVGR.V		1024.6030	3.86	0	(56)	8.9e-006	1	2302
	K.IGGIGTVPVGR.V		1024.6030	4.10	0	(43)	0.00014	1	2303
	K.IGGIGTVPVGR.V		1024.6030	5.05	0	(43)	0.00015	1	2304
	K.LEDGPKFLK.S	U	1045.5808	1.40	1	10	1.2	4	2665
	K.LEDGPKFLK.S	U	1045.5808	1.63	1	(5)	3.6	6	2666
	K.LEDGPKFLK.S	U	1045.5808	2.00	1	(3)	5.5	5	2667
	K.STTTGHLIYK.C		1119.5924	-1.67	0	45	0.00043	1	3721
	K.FEKEAAEMGK.G		1138.5328	0.43	1	0	8.6	1	4038
	R.EHALLAYTLGVK.Q		1313.7343	-0.16	0	(31)	0.0067	1	7041
	R.EHALLAYTLGVK.Q		1313.7343	0.21	0	(56)	2.2e-005	1	7042
	R.EHALLAYTLGVK.Q		1313.7343	0.61	0	(43)	0.00038	1	7043
	R.EHALLAYTLGVK.Q		1313.7343	0.74	0	(45)	0.00025	1	7044
	R.EHALLAYTLGVK.Q		1313.7343	0.86	0	57	1.8e-005	1	7045
	R.EHALLAYTLGVK.Q		1313.7343	0.86	0	(34)	0.003	1	7046
	R.EHALLAYTLGVK.Q		1313.7343	1.14	0	(51)	6.4e-005	1	7047
	R.EHALLAYTLGVK.Q		1313.7343	1.79	0	(54)	3.7e-005	1	7048
	R.EHALLAYTLGVK.Q		1313.7343	1.79	0	(40)	0.00085	1	7049
	R.EHALLAYTLGVK.Q		1313.7343	4.67	0	(41)	0.00063	1	7050
	K.YYVTIIDAPGHR.D	U	1403.7197	0.06	0	(68)	2.2e-006	1	8544
	K.YYVTIIDAPGHR.D	U	1403.7197	0.32	0	(17)	0.26	1	8545
	K.YYVTIIDAPGHR.D	U	1403.7197	1.02	0	81	1.1e-007	1	8546
	K.YYVTIIDAPGHR.D	U	1403.7197	1.10	0	(73)	6.3e-007	1	8547
	K.YYVTIIDAPGHR.D	U	1403.7197	1.10	0	(62)	7.9e-006	1	8548
	K.YYVTIIDAPGHR.D	U	1403.7197	1.67	0	(48)	0.00021	1	8549
	K.YYVTIIDAPGHR.D	U	1403.7197	2.23	0	(45)	0.00043	1	8550
	K.YYVTIIDAPGHR.D	U	1403.7197	3.18	0	(79)	1.8e-007	1	8551
	K.THINIVVIGHVDSGK.S		1587.8733	-4.48	0	(31)	0.006	1	11542
	K.THINIVVIGHVDSGK.S		1587.8733	-2.18	0	(50)	8e-005	1	11543
	K.THINIVVIGHVDSGK.S		1587.8733	-1.71	0	(35)	0.0022	1	11544
	K.THINIVVIGHVDSGK.S		1587.8733	-0.57	0	78	9.8e-008	1	11545
	K.THINIVVIGHVDSGK.S		1587.8733	-0.41	0	(34)	0.0029	1	11546
	K.THINIVVIGHVDSGK.S		1587.8733	-0.19	0	(45)	0.00021	1	11547
	K.THINIVVIGHVDSGK.S		1587.8733	0.13	0	(45)	0.00024	1	11548
	K.THINIVVIGHVDSGK.S		1587.8733	0.13	0	(69)	7.8e-007	1	11549
	K.THINIVVIGHVDSGK.S		1587.8733	0.20	0	(50)	6.9e-005	1	11550
	K.THINIVVIGHVDSGK.S		1587.8733	0.74	0	(53)	3.1e-005	1	11551
	K.THINIVVIGHVDSGK.S		1587.8733	1.05	0	(24)	0.024	1	11552
	K.THINIVVIGHVDSGK.S		1587.8733	1.08	0	(44)	0.00024	1	11553
	K.THINIVVIGHVDSGK.S		1587.8733	1.51	0	(60)	6e-006	1	11554
	K.THINIVVIGHVDSGK.S		1587.8733	1.53	0	(47)	0.00014	1	11555
	R.YEEIVKEVSTYIK.K	U	1599.8396	1.53	1	53	5e-005	1	11718
	R.YEEIVKEVSTYIK.K	U	1599.8396	1.77	1	(48)	0.00015	1	11719
	R.VETGVLKPGMVVTFAPVNVTTEVK.S	U	2514.3768	-0.73	0	(42)	0.00012	1	19815
	R.VETGVLKPGMVVTFAPVNVTTEVK.S	U	2514.3768	-0.22	0	(47)	4.4e-005	1	19816
	R.VETGVLKPGMVVTFAPVNVTTEVK.S	U	2514.3768	-0.09	0	71	1.5e-007	1	19817
	R.VETGVLKPGMVVTFAPVNVTTEVK.S	U	2514.3768	0.30	0	(60)	2.1e-006	1	19818
	R.VETGVLKPGMVVTFAPVNVTTEVK.S	U	2514.3768	0.44	0	(62)	1.2e-006	1	19819
	R.VETGVLKPGMVVTFAPVNVTTEVK.S	U	2514.3768	0.73	0	(57)	4.3e-006	1	19820
	R.VETGVLKPGMVVTFAPVNVTTEVK.S	U	2514.3768	0.79	0	(65)	6.5e-007	1	19821
	R.VETGVLKPGMVVTFAPVNVTTEVK.S	U	2514.3768	2.24	0	(28)	0.0035	1	19822
	R.VETGVLKPGMVVTFAPVNVTTEVK.S	U	2514.3768	2.70	0	(43)	0.00011	1	19823
	R.VETGVLKPGMVVTFAPVNVTTEVK.S	U	2514.3768	3.42	0	(57)	3.7e-006	1	19824
	R.VETGVLKPG->M<-VVTFAPVNVTTEVK.S	U	2530.3717	-0.76	0	(63)	1.7e-006	1	19886
	R.VETGVLKPG->M<-VVTFAPVNVTTEVK.S	U	2530.3717	-0.62	0	(9)	0.36	1	19887
	R.VETGVLKPG->M<-VVTFAPVNVTTEVK.S	U	2530.3717	-0.55	0	(57)	5.8e-006	1	19888
	R.VETGVLKPG->M<-VVTFAPVNVTTEVK.S	U	2530.3717	-0.50	0	(54)	1.1e-005	1	19889
	R.VETGVLKPG->M<-VVTFAPVNVTTEVK.S	U	2530.3717	-0.11	0	(51)	2.1e-005	1	19890
	R.VETGVLKPG->M<-VVTFAPVNVTTEVK.S	U	2530.3717	0.69	0	(40)	0.00029	1	19891
	R.VETGVLKPG->M<-VVTFAPVNVTTEVK.S	U	2530.3717	0.76	0	(44)	0.00012	1	19892
	R.VETGVLKPG->M<-VVTFAPVNVTTEVK.S	U	2530.3717	0.76	0	(58)	4.5e-006	1	19893
	R.VETGVLKPG->M<-VVTFAPVNVTTEVK.S	U	2530.3717	1.24	0	(34)	0.001	1	19894
	R.VETGVLKPG->M<-VVTFAPVNVTTEVK.S	U	2530.3717	3.08	0	(20)	0.025	1	19895
	K.N->M<-ITGTSQADCAVLIVAAGVGEFEAGISK.N		2924.4260	1.18	0	75	2.2e-007	1	21413
	K.SGDAAIVDMVPGKPMCVESFSDYPPLGR.F	U	2994.3926	2.07	0	59	6.9e-006	1	21560
	K.SGDAAIVDMVPGKPMCVESFSDYPPLGR.F	U	2994.3926	2.62	0	(46)	0.00016	1	21561
	K.SGDAAIVDMVPGKP->M<-CVESFSDYPPLGR.F	U	3010.3875	-6.43	0	(35)	0.0012	1	21586
	K.DGNASGTTLLEALDCILPPTRPTDKPLR.L	U	3020.5601	-1.08	0	(25)	0.017	1	21630
	K.DGNASGTTLLEALDCILPPTRPTDKPLR.L	U	3020.5601	0.51	0	33	0.0025	1	21631
	K.SGDAAIVD->M<-VPGKP->M<-CVESFSDYPPLGR.F	U	3026.3824	-2.56	0	(31)	0.0026	1	21642
	K.SGDAAIVD->M<-VPGKP->M<-CVESFSDYPPLGR.F	U	3026.3824	-1.95	0	(39)	0.00048	1	21643
	R.KDGNASGTTLLEALDCILPPTRPTDKPLR.L	U	3148.6550	1.15	1	(19)	0.031	1	21867
	R.KDGNASGTTLLEALDCILPPTRPTDKPLR.L	U	3148.6550	1.52	1	31	0.0016	1	21868
	Peptide	Unique	Mr(calc)	ppm	Miss	Score	Expect	Rank	Query
	K.IIAPPER.K		794.4650	-2.02	0	(17)	0.079	1	223
	K.IIAPPER.K		794.4650	-0.63	0	(38)	0.0011	1	224
	K.IIAPPER.K		794.4650	-0.63	0	(35)	0.0019	1	225
	K.IIAPPER.K		794.4650	-0.23	0	(41)	0.00051	1	226
	K.IIAPPER.K		794.4650	-0.16	0	41	0.00049	1	227
	K.IIAPPER.K		794.4650	-0.01	0	(40)	0.00074	1	228
	K.IIAPPER.K		794.4650	0.37	0	(35)	0.0022	1	229
	K.IIAPPER.K		794.4650	0.67	0	(35)	0.0019	1	230
	K.IIAPPER.K		794.4650	0.67	0	(28)	0.011	1	231
	K.IIAPPER.K		794.4650	1.20	0	(27)	0.013	1	232
	K.IIAPPER.K		794.4650	3.07	0	(40)	0.00054	1	233
	R.DLTDYLMK.I		997.4790	-1.13	0	(21)	0.086	1	1938
	R.DLTDYLMK.I		997.4790	-0.77	0	(31)	0.0084	1	1939
	R.DLTDYLMK.I		997.4790	-0.77	0	41	0.00085	1	1940
	R.DLTDYLMK.I		997.4790	-0.17	0	(29)	0.012	1	1941
	R.DLTDYLMK.I		997.4790	0.51	0	(29)	0.016	1	1942
	R.DLTDYLMK.I		997.4790	0.69	0	(30)	0.011	1	1943
	R.DLTDYLMK.I		997.4790	0.81	0	(27)	0.022	1	1944
	R.DLTDYLMK.I		997.4790	1.05	0	(28)	0.017	1	1945
	R.DLTDYLMK.I		997.4790	1.05	0	(33)	0.005	1	1946
	R.DLTDYLMK.I		997.4790	1.05	0	(27)	0.022	1	1947
	R.DLTDYLMK.I		997.4790	1.19	0	(37)	0.002	1	1948
	R.DLTDYLMK.I		997.4790	1.43	0	(29)	0.014	1	1949
	R.DLTDYLMK.I		997.4790	1.55	0	(31)	0.0076	1	1950
	R.DLTDYLMK.I		997.4790	1.91	0	(40)	0.0011	1	1951
	R.DLTDYL->M<-K.I		1013.4739	-0.50	0	(33)	0.0036	1	2137
	R.DLTDYL->M<-K.I		1013.4739	0.03	0	(33)	0.0039	1	2138
	R.DLTDYL->M<-K.I		1013.4739	0.03	0	(24)	0.032	1	2139
	R.DLTDYL->M<-K.I		1013.4739	0.09	0	(32)	0.0046	1	2140
	R.DLTDYL->M<-K.I		1013.4739	0.21	0	(8)	1.3	1	2141
	R.DLTDYL->M<-K.I		1013.4739	0.21	0	(22)	0.055	1	2142
	R.DLTDYL->M<-K.I		1013.4739	0.21	0	(25)	0.025	1	2143
	R.DLTDYL->M<-K.I		1013.4739	0.27	0	(34)	0.0035	1	2144
	R.DLTDYL->M<-K.I		1013.4739	0.40	0	(34)	0.0031	1	2145
	R.DLTDYL->M<-K.I		1013.4739	0.64	0	(16)	0.22	1	2146
	R.DLTDYL->M<-K.I		1013.4739	0.70	0	(15)	0.25	1	2147
	R.DLTDYL->M<-K.I		1013.4739	1.11	0	(14)	0.36	1	2148
	R.DLTDYL->M<-K.I		1013.4739	1.29	0	(25)	0.022	1	2149
	R.DLTDYL->M<-K.I		1013.4739	1.41	0	(24)	0.028	1	2150
	R.DLTDYL->M<-K.I		1013.4739	1.55	0	(22)	0.045	1	2151
	R.DLTDYL->M<-K.I		1013.4739	1.73	0	(23)	0.041	1	2152
	R.DLTDYL->M<-K.I		1013.4739	1.96	0	(24)	0.028	1	2153
	R.DLTDYL->M<-K.I		1013.4739	1.96	0	(21)	0.061	1	2154
	R.DLTDYL->M<-K.I		1013.4739	2.26	0	(26)	0.017	1	2155
	R.DLTDYL->M<-K.I		1013.4739	4.49	0	(19)	0.097	1	2156
	R.DLTDYL->M<-K.I		1013.4739	5.16	0	(18)	0.12	1	2157
	K.IKIIAPPER.K		1035.6440	0.58	1	(26)	0.0048	1	2505
	K.IKIIAPPER.K		1035.6440	0.58	1	32	0.0012	1	2506
	K.IKIIAPPER.K		1035.6474	3.28	1	(11)	0.11	2	2507
	R.HQGVMVGMGQK.D		1170.5638	-1.85	0	77	1.9e-007	1	4568
	R.HQGVMVGMGQK.D		1170.5638	-1.84	0	(41)	0.00073	1	4569
	R.HQGV->M<-VGMGQK.D		1186.5587	-3.41	0	(42)	0.0004	1	4885
	R.HQGV->M<-VGMGQK.D		1186.5587	-2.70	0	(41)	0.00063	1	4886
	R.HQGV->M<-VGMGQK.D		1186.5587	-2.14	0	(46)	0.0002	1	4887
	R.HQGVMVG->M<-GQK.D		1186.5587	-0.65	0	(54)	3.1e-005	1	4888
	R.HQGV->M<-VG->M<-GQK.D		1202.5536	-2.40	0	(24)	0.032	1	5195
	R.LDLAGRDLTDYL->M<-K.I		1638.8287	-1.18	1	(5)	3.5	1	12298
	R.LDLAGRDLTDYL->M<-K.I		1638.8287	-0.44	1	35	0.0038	1	12299
	R.SYELPDGQVITIGNER.F		1789.8736	-6.15	0	(29)	0.014	2	14157
	R.SYELPDGQVITIGNER.F		1789.8846	-3.01	0	(42)	0.00065	1	14158
	R.SYELPDGQVITIGNER.F		1789.8846	-1.30	0	(55)	3.9e-005	1	14159
	R.SYELPDGQVITIGNER.F		1789.8846	-1.03	0	(81)	9.6e-008	1	14162
	R.SYELPDGQVITIGNER.F		1789.8846	-0.83	0	(58)	1.8e-005	1	14163
	R.SYELPDGQVITIGNER.F		1789.8846	-0.69	0	(100)	1.1e-009	1	14164
	R.SYELPDGQVITIGNER.F		1789.8846	-0.69	0	(33)	0.006	1	14165
	R.SYELPDGQVITIGNER.F		1789.8846	-0.61	0	(50)	0.00011	1	14166
	R.SYELPDGQVITIGNER.F		1789.8846	-0.41	0	(71)	8.5e-007	1	14167
	R.SYELPDGQVITIGNER.F		1789.8846	-0.41	0	(100)	1.2e-009	1	14168
	R.SYELPDGQVITIGNER.F		1789.8846	-0.35	0	(93)	5.1e-009	1	14169
	R.SYELPDGQVITIGNER.F		1789.8846	-0.28	0	(100)	1.1e-009	1	14170
	R.SYELPDGQVITIGNER.F		1789.8846	-0.21	0	121	9e-012	1	14171
	R.SYELPDGQVITIGNER.F		1789.8846	-0.18	0	(80)	1.2e-007	1	14172
	R.SYELPDGQVITIGNER.F		1789.8846	-0.15	0	(121)	9.3e-012	1	14173
	R.SYELPDGQVITIGNER.F		1789.8846	-0.08	0	(68)	2e-006	1	14174
	R.SYELPDGQVITIGNER.F		1789.8846	0.07	0	(61)	8.5e-006	1	14175
	R.SYELPDGQVITIGNER.F		1789.8846	0.07	0	(93)	5.6e-009	1	14176
	R.SYELPDGQVITIGNER.F		1789.8846	0.13	0	(62)	6.6e-006	1	14177
	R.SYELPDGQVITIGNER.F		1789.8846	0.27	0	(121)	9.3e-012	1	14178
	R.SYELPDGQVITIGNER.F		1789.8846	0.33	0	(80)	1.1e-007	1	14179
	R.SYELPDGQVITIGNER.F		1789.8846	0.40	0	(100)	1.1e-009	1	14180
	R.SYELPDGQVITIGNER.F		1789.8846	0.40	0	(87)	2.4e-008	1	14181
	R.SYELPDGQVITIGNER.F		1789.8846	0.54	0	(41)	0.00088	1	14182
	R.SYELPDGQVITIGNER.F		1789.8846	0.63	0	(52)	6.6e-005	1	14183
	R.SYELPDGQVITIGNER.F		1789.8846	0.63	0	(48)	0.00019	1	14184
	R.SYELPDGQVITIGNER.F		1789.8846	1.50	0	(81)	9.5e-008	1	14185
	R.SYELPDGQVITIGNER.F		1789.8846	1.77	0	(51)	9e-005	1	14186
	R.SYELPDGQVITIGNER.F		1789.8846	3.49	0	(45)	0.00038	1	14187
	R.SYELPDGQVITIGNER.F		1789.8846	4.56	0	(3)	5.7	1	14188
	R.VAPDEHPILLTEAPLNPK.I	U	1953.0523	-2.43	0	40	0.00045	2	16043
	R.VAPDEHPILLTEAPLNPK.I	U	1953.0543	-1.44	0	(21)	0.036	2	16045
	R.VAPDEHPILLTEAPLNPK.I	U	1953.0555	-0.81	0	(36)	0.0012	2	16046
	R.VAPDEHPILLTEAPLNPK.I	U	1953.0556	-0.74	0	(34)	0.0022	2	16047
	R.VAPDEHPILLTEAPLNPK.I	U	1953.0558	-0.68	0	(25)	0.016	2	16048
	R.VAPDEHPILLTEAPLNPK.I	U	1953.0560	-0.57	0	(23)	0.025	2	16049
	R.VAPDEHPILLTEAPLNPK.I	U	1953.0564	-0.37	0	(12)	0.32	2	16050
	R.VAPDEHPILLTEAPLNPK.I	U	1953.0565	-0.31	0	(10)	0.47	2	16051
	R.VAPDEHPILLTEAPLNPK.I	U	1953.0569	-0.09	0	(33)	0.0024	2	16052
	R.VAPDEHPILLTEAPLNPK.I	U	1953.0571	0.00	0	(28)	0.0079	2	16053
	R.VAPDEHPILLTEAPLNPK.I	U	1953.0571	0.01	0	(24)	0.018	2	16054
	R.VAPDEHPILLTEAPLNPK.I	U	1953.0572	0.07	0	(27)	0.01	2	16055
	R.VAPDEHPILLTEAPLNPK.I	U	1953.0572	0.07	0	(22)	0.031	2	16056
	R.VAPDEHPILLTEAPLNPK.I	U	1953.0573	0.13	0	(34)	0.0019	2	16057
	R.VAPDEHPILLTEAPLNPK.I	U	1953.0575	0.19	0	(35)	0.0016	2	16058
	R.VAPDEHPILLTEAPLNPK.I	U	1953.0582	0.56	0	(25)	0.015	2	16059
	R.VAPDEHPILLTEAPLNPK.I	U	1953.0584	0.65	0	(24)	0.021	2	16060
	R.VAPDEHPILLTEAPLNPK.I	U	1953.0584	0.65	0	(25)	0.016	2	16061
	R.VAPDEHPILLTEAPLNPK.I	U	1953.0584	0.69	0	(28)	0.0075	2	16062
	R.VAPDEHPILLTEAPLNPK.I	U	1953.0590	1.00	0	(25)	0.018	2	16063
	R.VAPDEHPILLTEAPLNPK.I	U	1953.0591	1.03	0	(24)	0.02	2	16064
	R.VAPDEHPILLTEAPLNPK.I	U	1953.0591	1.03	0	(14)	0.19	2	16065
	R.VAPDEHPILLTEAPLNPK.I	U	1953.0593	1.12	0	(25)	0.018	2	16066
	R.VAPDEHPILLTEAPLNPK.I	U	1953.0595	1.22	0	(24)	0.019	2	16067
	R.VAPDEHPILLTEAPLNPK.I	U	1953.0595	1.22	0	(23)	0.027	2	16068
	R.VAPDEHPILLTEAPLNPK.I	U	1953.0600	1.49	0	(27)	0.01	2	16069
	R.VAPDEHPILLTEAPLNPK.I	U	1953.0600	1.50	0	(15)	0.18	2	16070
	R.VAPDEHPILLTEAPLNPK.I	U	1953.0601	1.56	0	(26)	0.012	2	16071
	R.VAPDEHPILLTEAPLNPK.I	U	1953.0604	1.68	0	(21)	0.044	2	16072
	R.VAPDEHPILLTEAPLNPK.I	U	1953.0604	1.68	0	(23)	0.024	2	16073
	R.VAPDEHPILLTEAPLNPK.I	U	1953.0609	1.97	0	(26)	0.012	2	16074
	R.VAPDEHPILLTEAPLNPK.I	U	1953.0609	1.97	0	(25)	0.015	2	16075
	R.VAPDEHPILLTEAPLNPK.I	U	1953.0617	2.38	0	(16)	0.12	2	16076
	R.VAPDEHPILLTEAPLNPK.I	U	1953.0622	2.63	0	(17)	0.11	2	16077
	R.VAPDEHPILLTEAPLNPK.I	U	1953.0624	2.72	0	(9)	0.57	2	16078
	R.VAPDEHPILLTEAPLNPK.I	U	1953.0632	3.13	0	(5)	1.7	2	16079
	R.VAPDEHPILLTEAPLNPK.I	U	1953.0694	6.28	0	(15)	0.13	2	16080
	K.DLYANTVLSGGST->M<-YPGIADR.M	U	2216.0419	9.87	0	(2)	4.9	1	18168
	K.DLYANTVLSGGST->M<-YPGIADR.M	U	2216.0419	10.2	0	(5)	2.6	1	18169
	K.DLYANTVLSGGST->M<-YPGIADR.M	U	2216.0419	10.5	0	(8)	1.2	1	18170
	K.DLYANTVLSGGST->M<-YPGIADR.M	U	2216.0419	13.9	0	12	0.56	1	18171
	R.TTGIV->M<-DSGDGVTHIVPIYEGYALPHAILR.L	U	3210.6384	-11.49	0	(23)	0.025	1	22011
	R.TTGIV->M<-DSGDGVTHIVPIYEGYALPHAILR.L	U	3210.6384	-11.49	0	(24)	0.023	1	22012
	R.TTGIV->M<-DSGDGVTHIVPIYEGYALPHAILR.L	U	3210.6384	-2.48	0	36	0.0014	1	22013
P05556	Integrin beta-1 OS=Homo sapiens OX=9606 GN=ITGB1 PE=1 SV=2	91664	P05556_uniprot
	Peptide	Unique	Mr(calc)	ppm	Miss	Score	Expect	Rank	Query
	R.IGFGSFVEK.T	U	982.5124	-0.02	0	(41)	0.00093	1	1764
	R.IGFGSFVEK.T	U	982.5124	1.04	0	50	0.00011	1	1765
	R.IGFGSFVEK.T	U	982.5124	1.95	0	(47)	0.00024	1	1766
	K.SAVTTVVNPK.Y	U	1014.5710	-1.87	0	48	0.00024	1	2177
	K.GEVFNELVGK.Q	U	1090.5659	-0.21	0	(36)	0.0045	1	3241
	K.GEVFNELVGK.Q	U	1090.5659	0.91	0	39	0.002	1	3242
	R.SGEPQTFTLK.F	U	1106.5608	1.19	0	27	0.031	1	3498
	R.SGEPQTFTLK.F	U	1106.5608	1.30	0	(26)	0.037	1	3499
	R.DNTNEIYSGK.F	U	1139.5095	-1.36	0	46	0.00014	1	4060
	K.WDTGENPIYK.S	U	1221.5666	0.13	0	(17)	0.18	1	5503
	K.WDTGENPIYK.S	U	1221.5666	0.33	0	53	4.9e-005	1	5504
	K.WDTGENPIYK.S	U	1221.5666	0.74	0	(36)	0.0024	1	5505
	K.WDTGENPIYK.S	U	1221.5666	0.93	0	(10)	0.88	1	5506
	K.SLGTDLMNEMR.R	U	1265.5744	0.52	0	69	1.2e-006	1	6189
	K.SLGTDLMNEMR.R	U	1265.5744	0.71	0	(67)	1.8e-006	1	6190
	K.SLGTDL->M<-NEMR.R	U	1281.5693	6.48	0	(11)	0.51	2	6495
	K.SLGTDL->M<-NE->M<-R.R	U	1297.5642	-1.91	0	(25)	0.02	1	6786
	K.TVMPYISTTPAK.L	U	1307.6795	0.20	0	55	4.1e-005	1	6964
	K.TVMPYISTTPAK.L	U	1307.6795	1.80	0	(19)	0.15	1	6965
	K.TV->M<-PYISTTPAK.L	U	1323.6744	-0.29	0	(33)	0.0063	1	7226
	K.FCECDNFNCDR.S	U	1535.5228	-2.14	0	37	0.0002	1	10598
	K.->M<-NAKWDTGENPIYK.S	U	1681.7770	-0.96	1	13	0.34	1	12837
	R.LLVFSTDAGFHFAGDGK.L	U	1780.8785	-5.52	0	(63)	4.6e-006	1	14039
	R.LLVFSTDAGFHFAGDGK.L	U	1780.8785	-5.46	0	(55)	2.8e-005	1	14040
	R.LLVFSTDAGFHFAGDGK.L	U	1780.8785	-4.50	0	(59)	1.2e-005	1	14041
	R.LLVFSTDAGFHFAGDGK.L	U	1780.8785	-4.50	0	(45)	0.00034	1	14042
	R.LLVFSTDAGFHFAGDGK.L	U	1780.8785	-4.02	0	(14)	0.38	1	14043
	R.LLVFSTDAGFHFAGDGK.L	U	1780.8785	-2.37	0	(80)	9.5e-008	1	14044
	R.LLVFSTDAGFHFAGDGK.L	U	1780.8785	-2.23	0	(16)	0.27	1	14045
	R.LLVFSTDAGFHFAGDGK.L	U	1780.8785	-2.10	0	(4)	3.9	1	14046
	R.LLVFSTDAGFHFAGDGK.L	U	1780.8785	-1.96	0	(41)	0.00083	1	14047
	R.LLVFSTDAGFHFAGDGK.L	U	1780.8785	-1.05	0	(18)	0.17	1	14048
	R.LLVFSTDAGFHFAGDGK.L	U	1780.8785	-0.86	0	(67)	2.2e-006	1	14049
	R.LLVFSTDAGFHFAGDGK.L	U	1780.8785	-0.18	0	(90)	9.8e-009	1	14050
	R.LLVFSTDAGFHFAGDGK.L	U	1780.8785	-0.11	0	(93)	5.4e-009	1	14051
	R.LLVFSTDAGFHFAGDGK.L	U	1780.8785	-0.04	0	(67)	2e-006	1	14052
	R.LLVFSTDAGFHFAGDGK.L	U	1780.8785	-0.04	0	(75)	3.8e-007	1	14053
	R.LLVFSTDAGFHFAGDGK.L	U	1780.8785	0.02	0	99	1.4e-009	1	14054
	R.LLVFSTDAGFHFAGDGK.L	U	1780.8785	0.08	0	(53)	5.9e-005	1	14055
	R.LLVFSTDAGFHFAGDGK.L	U	1780.8785	0.57	0	(99)	1.4e-009	1	14056
	R.LLVFSTDAGFHFAGDGK.L	U	1780.8785	0.71	0	(42)	0.00069	1	14057
	R.LLVFSTDAGFHFAGDGK.L	U	1780.8785	0.92	0	(93)	5.3e-009	1	14058
	R.LLVFSTDAGFHFAGDGK.L	U	1780.8785	1.01	0	(94)	4.7e-009	1	14059
	R.LLVFSTDAGFHFAGDGK.L	U	1780.8785	1.11	0	(43)	0.00056	1	14060
	R.LLVFSTDAGFHFAGDGK.L	U	1780.8785	1.23	0	(39)	0.0014	1	14061
	R.LLVFSTDAGFHFAGDGK.L	U	1780.8785	1.33	0	(85)	3.1e-008	1	14062
	R.LLVFSTDAGFHFAGDGK.L	U	1780.8785	1.53	0	(72)	6.7e-007	1	14063
	R.LLVFSTDAGFHFAGDGK.L	U	1780.8785	1.54	0	(53)	5.6e-005	1	14064
	R.LLVFSTDAGFHFAGDGK.L	U	1780.8785	1.94	0	(34)	0.0047	1	14065
	R.LLVFSTDAGFHFAGDGK.L	U	1780.8785	2.36	0	(25)	0.032	1	14066
	R.LLVFSTDAGFHFAGDGK.L	U	1780.8785	3.66	0	(46)	0.00031	1	14068
	R.DKLPQPVQPDPVSHCK.E	U	1843.9251	-1.27	1	(44)	0.00045	1	14841
	R.DKLPQPVQPDPVSHCK.E	U	1843.9251	-1.17	1	(44)	0.0004	1	14842
	R.DKLPQPVQPDPVSHCK.E	U	1843.9251	-0.69	1	64	4.4e-006	1	14843
	K.NVLSLTNKGEVFNELVGK.Q	U	1960.0629	-0.66	1	(83)	2.5e-008	1	16174
	K.NVLSLTNKGEVFNELVGK.Q	U	1960.0629	2.07	1	90	4.5e-009	1	16175
	K.NVLSLTNKGEVFNELVGK.Q	U	1960.0629	3.44	1	(47)	9.3e-005	1	16176
	K.NVLSLTNKGEVFNELVGK.Q	U	1960.0629	3.53	1	(41)	0.00038	1	16177
	K.LKPEDITQIQPQQLVLR.L	U	2018.1524	-2.82	0	(61)	9.8e-007	1	16732
	K.LKPEDITQIQPQQLVLR.L	U	2018.1524	-2.34	0	(49)	1.6e-005	1	16733
	K.LKPEDITQIQPQQLVLR.L	U	2018.1524	-1.19	0	77	2.8e-008	1	16734
	K.LKPEDITQIQPQQLVLR.L	U	2018.1524	-0.71	0	(70)	1.4e-007	1	16735
	K.LKPEDITQIQPQQLVLR.L	U	2018.1524	-0.56	0	(55)	3.4e-006	1	16736
	K.LKPEDITQIQPQQLVLR.L	U	2018.1524	-0.20	0	(52)	7.2e-006	1	16737
	K.LKPEDITQIQPQQLVLR.L	U	2018.1524	0.07	0	(41)	9e-005	1	16738
	K.LSENNIQTIFAVTEEFQPVYK.E	U	2469.2427	1.49	0	96	2e-009	1	19618
	K.LSENNIQTIFAVTEEFQPVYK.E	U	2469.2427	2.01	0	(57)	1.3e-005	1	19619
	R.ISGNLDSPEGGFDAIMQVAVCGSLIGWR.N	U	2948.4161	-1.44	0	(52)	3.2e-005	1	21485
	R.ISGNLDSPEGGFDAI->M<-QVAVCGSLIGWR.N	U	2964.4110	1.87	0	60	5.3e-006	1	21513
	R.AEDYPIDLYYLMDLSYS->M<-KDDLENVK.S	U	3158.4351	0.33	1	14	0.13	1	21882
	R.AEDYPIDLYYL->M<-DLSYS->M<-KDDLENVK.S	U	3174.4301	-1.95	1	(10)	0.26	1	21917
	Peptide	Unique	Mr(calc)	ppm	Miss	Score	Expect	Rank	Query
	R.EMINNFR.Q	U	922.4331	-0.64	0	(23)	0.043	1	1093
	R.EMINNFR.Q	U	922.4331	-0.64	0	30	0.0092	1	1094
	R.E->M<-INNFR.Q	U	938.4280	0.44	0	(22)	0.039	1	1207
	K.GVIYKPATK.M	U	975.5753	-1.45	0	32	0.0035	1	1678
	K.IFSHLQHVK.Y	U	1107.6189	-3.93	0	(31)	0.0081	1	3518
	K.IFSHLQHVK.Y	U	1107.6189	-1.47	0	57	1.8e-005	1	3519
	K.IFSHLQHVK.Y	U	1107.6189	3.26	0	(3)	3.2	1	3520
	K->.<-QFLLTNNGHSVK.L	U	1339.6885	-2.56	0	53	5.4e-005	1	7478
	K->.<-QFLLTNNGHSVK.L	U	1339.6885	-2.56	0	(1)	8.1	2	7479
	K->.<-QFLLTNNGHSVK.L	U	1339.6885	-1.92	0	(27)	0.024	1	7481
	K.QFLLTNNGHSVK.L	U	1356.7090	-4.44	0	(5)	4.5	2	7763
	K.QFLLTNNGHSVK.L	U	1356.7150	-2.38	0	(48)	0.00021	1	7768
	K.QFLLTNNGHSVK.L	U	1356.7150	-1.28	0	(28)	0.02	1	7769
	K.QFLLTNNGHSVK.L	U	1356.7150	-0.67	0	(37)	0.0024	1	7770
	K.GDNKGVIYKPATK.M	U	1389.7616	-0.37	1	49	0.0001	1	8283
	K.WTYFGPDGENSWSK.K	U	1672.7158	-1.09	0	(48)	3.8e-005	1	12737
	K.WTYFGPDGENSWSK.K	U	1672.7158	-0.07	0	(56)	6.4e-006	1	12738
	K.WTYFGPDGENSWSK.K	U	1672.7158	0.07	0	(26)	0.0062	1	12739
	K.WTYFGPDGENSWSK.K	U	1672.7158	0.37	0	(51)	2.1e-005	1	12740
	K.WTYFGPDGENSWSK.K	U	1672.7158	0.80	0	(46)	6.2e-005	1	12741
	K.WTYFGPDGENSWSK.K	U	1672.7158	0.96	0	64	1.1e-006	1	12742
	K.WTYFGPDGENSWSK.K	U	1672.7158	1.39	0	(61)	2.4e-006	1	12743
	K.LNLPSDMHIQGLQSR.Y	U	1707.8726	-13.78	0	(27)	0.023	1	13137
	K.LNLPSDMHIQGLQSR.Y	U	1707.8726	-3.49	0	(28)	0.018	1	13138
	K.LNLPSDMHIQGLQSR.Y	U	1707.8726	-1.19	0	(81)	7.6e-008	1	13140
	K.LNLPSDMHIQGLQSR.Y	U	1707.8726	-1.12	0	(83)	4.7e-008	1	13141
	K.LNLPSDMHIQGLQSR.Y	U	1707.8726	-0.26	0	(74)	3.9e-007	1	13142
	K.LNLPSDMHIQGLQSR.Y	U	1707.8726	0.02	0	(74)	4.2e-007	1	13143
	K.LNLPSDMHIQGLQSR.Y	U	1707.8726	0.55	0	(74)	3.9e-007	1	13144
	K.LNLPSDMHIQGLQSR.Y	U	1707.8726	0.80	0	(57)	2e-005	1	13145
	K.LNLPSDMHIQGLQSR.Y	U	1707.8726	0.88	0	(38)	0.0018	1	13146
	K.LNLPSDMHIQGLQSR.Y	U	1707.8726	1.09	0	(73)	5.7e-007	1	13147
	K.LNLPSDMHIQGLQSR.Y	U	1707.8726	1.62	0	(53)	5.3e-005	1	13148
	K.LNLPSDMHIQGLQSR.Y	U	1707.8726	1.81	0	(74)	3.6e-007	1	13149
	K.LNLPSDMHIQGLQSR.Y	U	1707.8726	2.27	0	(62)	7e-006	1	13150
	K.LNLPSD->M<-HIQGLQSR.Y	U	1723.8675	-2.77	0	(34)	0.0044	1	13343
	K.LNLPSD->M<-HIQGLQSR.Y	U	1723.8675	-0.99	0	(52)	8e-005	1	13344
	K.LNLPSD->M<-HIQGLQSR.Y	U	1723.8675	-0.85	0	96	3.1e-009	1	13345
	K.LNLPSD->M<-HIQGLQSR.Y	U	1723.8675	-0.57	0	(89)	1.4e-008	1	13346
	K.LNLPSD->M<-HIQGLQSR.Y	U	1723.8675	-0.50	0	(63)	5.6e-006	1	13347
	K.LNLPSD->M<-HIQGLQSR.Y	U	1723.8675	-0.36	0	(22)	0.074	1	13348
	K.LNLPSD->M<-HIQGLQSR.Y	U	1723.8675	0.05	0	(51)	8.7e-005	1	13349
	K.LNLPSD->M<-HIQGLQSR.Y	U	1723.8675	0.42	0	(70)	1.1e-006	1	13350
	K.LNLPSD->M<-HIQGLQSR.Y	U	1723.8675	0.63	0	(93)	6.3e-009	1	13351
	K.LNLPSD->M<-HIQGLQSR.Y	U	1723.8675	0.70	0	(64)	5.3e-006	1	13352
	K.LNLPSD->M<-HIQGLQSR.Y	U	1723.8675	1.48	0	(70)	1.2e-006	1	13353
	K.LNLPSD->M<-HIQGLQSR.Y	U	1723.8675	1.84	0	(33)	0.0058	1	13354
	K.LNLPSD->M<-HIQGLQSR.Y	U	1723.8675	2.07	0	(33)	0.0063	1	13355
	K.GQEAFVPGFNIEELLPER.T	U	2044.0265	-8.92	0	(46)	0.00024	1	17005
	K.GQEAFVPGFNIEELLPER.T	U	2044.0265	-0.09	0	(60)	9.5e-006	1	17016
	K.GQEAFVPGFNIEELLPER.T	U	2044.0265	0.32	0	65	3.3e-006	1	17017
	K.GQEAFVPGFNIEELLPER.T	U	2044.0265	1.04	0	(60)	1.1e-005	1	17018
	K.GQEAFVPGFNIEELLPER.T	U	2044.0265	1.51	0	(65)	3.5e-006	1	17019
	R.GSLTTPPCNPTVLWTVFR.N	U	2045.0405	-1.00	0	(47)	0.00019	1	17023
	R.GSLTTPPCNPTVLWTVFR.N	U	2045.0405	-0.25	0	56	2.2e-005	1	17024
	K.YKGQEAFVPGFNIEELLPER.T	U	2335.1848	-0.62	1	(91)	6.3e-009	1	18972
	K.YKGQEAFVPGFNIEELLPER.T	U	2335.1848	-0.48	1	(87)	1.6e-008	1	18973
	K.YKGQEAFVPGFNIEELLPER.T	U	2335.1848	0.36	1	93	4.5e-009	1	18974
	K.YKGQEAFVPGFNIEELLPER.T	U	2335.1848	0.79	1	(91)	6.2e-009	1	18975
	K.SEGLAVLAVLIE->M<-GSFNPSYDK.I	U	2355.1668	-1.63	0	(45)	0.00031	1	19105
	K.SEGLAVLAVLIE->M<-GSFNPSYDK.I	U	2355.1668	1.00	0	51	7.1e-005	1	19106
	R.NPVQISQEQLLALETALYCTHMDDPSPR.E	U	3225.5434	-2.00	0	(11)	0.37	1	22043
	R.NPVQISQEQLLALETALYCTHMDDPSPR.E	U	3225.5434	-1.00	0	(58)	8.5e-006	1	22044
	R.NPVQISQEQLLALETALYCTHMDDPSPR.E	U	3225.5434	0.28	0	86	1.4e-008	1	22047
	R.NPVQISQEQLLALETALYCTH->M<-DDPSPR.E	U	3241.5383	-0.77	0	(52)	3.7e-005	1	22090
	R.NPVQISQEQLLALETALYCTH->M<-DDPSPR.E	U	3241.5383	-0.38	0	(65)	1.6e-006	1	22091
	Peptide	Unique	Mr(calc)	ppm	Miss	Score	Expect	Rank	Query
	K.GVPLYR.H		703.4017	-0.50	0	24	0.039	1	4
	R.EIFDSR.G	U	765.3657	5.96	0	2	6.2	5	122
	K.EGLELLK.T	U	800.4643	0.43	0	26	0.043	1	259
	K.YNQLLR.I	U	805.4446	-0.00	0	48	0.00025	1	276
	K.TIAPALVSK.K	U	898.5488	0.13	0	30	0.0062	1	879
	K.TIAPALVSK.K	U	898.5488	1.49	0	(27)	0.013	1	880
	K.TIAPALVSK.K	U	898.5488	13.2	0	(3)	3.4	4	882
	K.TIAPALVSK.K	U	898.5488	13.6	0	(3)	3.3	4	883
	R.NFRNPLAK.-	U	958.5348	1.97	1	19	0.19	1	1463
	K.SCNCLLLK.V	U	1006.4940	0.53	0	28	0.02	1	2062
	R.SGKYDLDFK.S	U	1071.5237	1.25	1	22	0.065	1	2949
	R.IGAEVYHNLK.N	U	1142.6084	-1.29	0	56	4e-005	1	4104
	R.IGAEVYHNLK.N	U	1142.6084	-0.73	0	(43)	0.00068	1	4105
	K.LMIEMDGTENK.S	U	1279.5788	0.32	0	56	1.7e-005	1	6464
	K.LMIEMDGTENK.S	U	1279.5788	2.60	0	(20)	0.077	1	6465
	K.L->M<-IE->M<-DGTENK.S	U	1311.5686	-2.00	0	(25)	0.012	1	7008
	R.GNPTVEVDLFTSK.G	U	1405.7089	-0.84	0	77	2.6e-007	1	8586
	R.GNPTVEVDLFTSK.G	U	1405.7089	0.80	0	(42)	0.00073	1	8588
	R.YISPDQLADLYK.S	U	1424.7187	-0.68	0	67	3e-006	1	8911
	R.YISPDQLADLYK.S	U	1424.7187	-0.16	0	(66)	3e-006	1	8912
	R.YISPDQLADLYK.S	U	1424.7187	-0.08	0	(67)	2.8e-006	1	8913
	R.YISPDQLADLYK.S	U	1424.7187	0.78	0	(30)	0.015	1	8914
	R.YISPDQLADLYK.S	U	1424.7187	1.37	0	(66)	3.6e-006	1	8915
	K.LAQANGWGVMVSHR.S	U	1524.7620	0.46	0	79	1.3e-007	1	10439
	K.LAQANGWGV->M<-VSHR.S	U	1540.7569	1.15	0	(37)	0.002	1	10708
	K.YDLDFKSPDDPSR.Y	U	1553.6998	-1.41	1	61	4.6e-006	1	10902
	K.YDLDFKSPDDPSR.Y	U	1553.6998	0.95	1	(54)	2.2e-005	1	10903
	K.VVIG->M<-DVAASEFFR.S	U	1555.7705	-3.13	0	66	2.8e-006	1	10943
	K.VVIG->M<-DVAASEFFR.S	U	1555.7705	0.08	0	(66)	2.9e-006	1	10944
	K.VNQIGSVTESLQACK.L	U	1632.8141	0.26	0	87	2.2e-008	1	12208
	K.IDKL->M<-IE->M<-DGTENK.S	U	1667.7746	-1.88	1	23	0.046	1	12674
	R.AAVPSGASTGIYEALELR.D		1803.9366	-3.54	0	(74)	4.5e-007	1	14377
	R.AAVPSGASTGIYEALELR.D		1803.9366	-0.42	0	(79)	1.2e-007	1	14378
	R.AAVPSGASTGIYEALELR.D		1803.9366	0.52	0	(85)	3.2e-008	1	14379
	R.AAVPSGASTGIYEALELR.D		1803.9366	1.36	0	86	2.4e-008	1	14380
	R.AAVPSGASTGIYEALELR.D		1803.9366	1.68	0	(75)	2.9e-007	1	14381
	R.AAVPSGASTGIYEALELR.D		1803.9366	1.74	0	(85)	3e-008	1	14382
	R.AAVPSGASTGIYEALELR.D		1803.9366	2.18	0	(42)	0.00056	1	14383
	K.LAMQEFMILPVGAANFR.E	U	1906.9797	-0.59	0	(54)	3.7e-005	1	15596
	K.LAMQEFMILPVGAANFR.E	U	1906.9797	-0.07	0	(57)	1.9e-005	1	15597
	K.LAMQEF->M<-ILPVGAANFR.E	U	1922.9746	-0.47	0	(62)	5.3e-006	1	15777
	K.LAMQEF->M<-ILPVGAANFR.E	U	1922.9746	0.40	0	(39)	0.0011	1	15778
	K.LA->M<-QEFMILPVGAANFR.E	U	1922.9746	1.65	0	(43)	0.00041	1	15779
	K.LA->M<-QEFMILPVGAANFR.E	U	1922.9746	3.15	0	(55)	2.6e-005	1	15780
	K.LA->M<-QEF->M<-ILPVGAANFR.E	U	1938.9696	0.07	0	(49)	0.00011	1	15910
	K.LA->M<-QEF->M<-ILPVGAANFR.E	U	1938.9696	1.20	0	(29)	0.011	1	15911
	K.LA->M<-QEF->M<-ILPVGAANFR.E	U	1938.9696	3.22	0	76	2.1e-007	1	15912
	K.LA->M<-QEF->M<-ILPVGAANFR.E	U	1938.9696	3.55	0	(13)	0.43	1	15913
	K.DATNVGDEGGFAPNILENK.E	U	1959.9091	-4.20	0	(21)	0.064	2	16163
	K.DATNVGDEGGFAPNILENK.E	U	1959.9174	-1.84	0	72	4.5e-007	1	16165
	K.FTASAGIQVVGDDLTVTNPK.R	U	2032.0477	-1.20	0	(90)	8.2e-009	1	16877
	K.FTASAGIQVVGDDLTVTNPK.R	U	2032.0477	-0.66	0	(79)	1.1e-007	1	16878
	K.FTASAGIQVVGDDLTVTNPK.R	U	2032.0477	-0.37	0	(3)	4.5	1	16879
	K.FTASAGIQVVGDDLTVTNPK.R	U	2032.0477	0.06	0	(121)	6.6e-012	1	16880
	K.FTASAGIQVVGDDLTVTNPK.R	U	2032.0477	0.23	0	140	7.7e-014	1	16881
	K.FTASAGIQVVGDDLTVTNPK.R	U	2032.0477	1.02	0	(61)	7.1e-006	1	16882
	K.FTASAGIQVVGDDLTVTNPK.R	U	2032.0477	3.77	0	(10)	0.69	1	16884
	R.AAVPSGASTGIYEALELRDNDK.T	U	2276.1284	1.68	1	(32)	0.0058	1	18606
	R.AAVPSGASTGIYEALELRDNDK.T	U	2276.1284	1.97	1	35	0.0028	1	18607
	R.AAVPSGASTGIYEALELRDNDK.T	U	2276.1284	2.48	1	(32)	0.0059	1	18608
	K.DYPVVSIEDPFDQDDWGAWQK.F	U	2509.1074	-0.34	0	89	4.5e-009	1	19783
	K.DYPVVSIEDPFDQDDWGAWQK.F	U	2509.1074	0.06	0	(50)	3e-005	1	19784
	K.DATNVGDEGGFAPNILENKEGLELLK.T	U	2742.3712	-0.82	1	(43)	0.00042	1	20728
	K.DATNVGDEGGFAPNILENKEGLELLK.T	U	2742.3712	-0.35	1	(11)	0.64	1	20729
	K.DATNVGDEGGFAPNILENKEGLELLK.T	U	2742.3712	0.19	1	60	8.3e-006	1	20730
	K.DATNVGDEGGFAPNILENKEGLELLK.T	U	2742.3712	0.25	1	(16)	0.21	1	20731
	K.DATNVGDEGGFAPNILENKEGLELLK.T	U	2742.3712	3.03	1	(34)	0.0027	1	20732
	K.SFIKDYPVVSIEDPFDQDDWGAWQK.F	U	2984.3869	-0.10	1	29	0.007	1	21543
	R.HIADLAGNSEVILPVPAFNVINGGSHAGNK.L	U	3010.5625	-2.92	0	(64)	2e-006	1	21589
	R.HIADLAGNSEVILPVPAFNVINGGSHAGNK.L	U	3010.5625	-1.11	0	85	1.6e-008	1	21590
	Peptide	Unique	Mr(calc)	ppm	Miss	Score	Expect	Rank	Query
	R.VDLGTLR.G		772.4443	0.96	0	33	0.013	1	141
	R.MYGCDVGPDGR.F		1225.4856	-2.52	0	53	1e-005	1	5554
	R.YFYTSVSRPGR.G		1331.6622	-1.31	0	28	0.019	1	7351
	R.YLENGKETLQR.T		1349.6939	-8.82	1	(9)	2	2	7650
	R.YLENGKETLQR.T		1349.6939	-0.80	1	(63)	8.6e-006	1	7651
	R.YLENGKETLQR.T		1349.6939	-0.77	1	69	1.9e-006	1	7652
	K.WETAHEAEQWR.A	U	1441.6375	0.66	0	43	0.00027	1	9179
	K.WASVVVPSGQEQR.Y		1441.7314	-3.19	0	(24)	0.042	1	9184
	K.WASVVVPSGQEQR.Y		1441.7314	-0.65	0	(25)	0.034	1	9185
	K.WASVVVPSGQEQR.Y		1441.7314	-0.15	0	61	9.7e-006	1	9186
	K.WASVVVPSGQEQR.Y		1441.7314	1.38	0	(42)	0.00068	1	9187
	R.AYLEGTCVEWLR.R		1495.7129	-2.57	0	(77)	2e-007	1	10033
	R.AYLEGTCVEWLR.R		1495.7129	-0.86	0	78	1.8e-007	1	10034
	R.SWTAADMAAQITQR.K		1548.7355	0.07	0	(75)	3e-007	1	10827
	R.SWTAADMAAQITQR.K		1548.7355	0.15	0	85	3.7e-008	1	10828
	R.SWTAADMAAQITQR.K		1548.7355	0.25	0	(66)	2.4e-006	1	10829
	R.SWTAADMAAQITQR.K		1548.7355	0.30	0	(72)	6e-007	1	10830
	R.SWTAADMAAQITQR.K		1548.7355	0.51	0	(52)	5.9e-005	1	10831
	K.AQSQTDRVDLGTLR.G		1558.8063	-0.21	1	(6)	3.5	1	10984
	K.AQSQTDRVDLGTLR.G		1558.8063	0.10	1	16	0.31	1	10985
	R.SWTAAD->M<-AAQITQR.K		1564.7304	-3.15	0	(48)	0.00013	1	11051
	R.SWTAAD->M<-AAQITQR.K		1564.7304	0.90	0	(82)	5.7e-008	1	11052
	R.SWTAAD->M<-AAQITQR.K		1564.7304	2.06	0	(58)	1.3e-005	1	11054
	R.KWETAHEAEQWR.A	U	1569.7324	-1.02	1	(57)	1.8e-005	1	11139
	R.KWETAHEAEQWR.A	U	1569.7324	1.54	1	69	1.2e-006	1	11140
	R.FIAVGYVDDTQFVR.F		1628.8199	-2.75	0	(58)	1.8e-005	1	12124
	R.FIAVGYVDDTQFVR.F		1628.8199	-2.31	0	(69)	1.4e-006	1	12125
	R.FIAVGYVDDTQFVR.F		1628.8199	-2.00	0	(49)	0.00015	1	12126
	R.FIAVGYVDDTQFVR.F		1628.8199	-1.93	0	(26)	0.031	1	12127
	R.FIAVGYVDDTQFVR.F		1628.8199	-0.81	0	(37)	0.0027	1	12128
	R.FIAVGYVDDTQFVR.F		1628.8199	-0.81	0	96	2.9e-009	1	12129
	R.FIAVGYVDDTQFVR.F		1628.8199	-0.72	0	(31)	0.0091	1	12130
	R.FIAVGYVDDTQFVR.F		1628.8199	-0.21	0	(80)	1.2e-007	1	12131
	R.FIAVGYVDDTQFVR.F		1628.8199	-0.13	0	(96)	2.9e-009	1	12132
	R.FIAVGYVDDTQFVR.F		1628.8199	0.39	0	(76)	2.8e-007	1	12133
	R.FIAVGYVDDTQFVR.F		1628.8199	0.78	0	(52)	7.3e-005	1	12134
	R.FIAVGYVDDTQFVR.F		1628.8199	1.52	0	(20)	0.14	1	12135
	R.FIAVGYVDDTQFVR.F		1628.8199	2.20	0	(50)	0.00012	1	12136
	R.FIAVGYVDDTQFVR.F		1628.8199	3.17	0	(88)	2e-008	1	12137
	R.FIAVGYVDDTQFVR.F		1628.8199	3.24	0	(41)	0.0009	1	12138
	R.FIAVGYVDDTQFVR.F		1628.8199	7.30	0	(41)	0.001	1	12139
	R.APWIEQEGPEYWDR.N		1774.7951	-1.75	0	(44)	0.00028	1	13962
	R.APWIEQEGPEYWDR.N		1774.7951	-0.03	0	72	4.9e-007	1	13963
	R.APWIEQEGPEYWDR.N		1774.7951	-0.03	0	(54)	2.9e-005	1	13964
	R.APWIEQEGPEYWDR.N		1774.7951	2.51	0	(36)	0.002	1	13965
	K.THMTHHAVSDHEATLR.C		1841.8591	-2.72	0	(50)	7.4e-005	1	14815
	K.THMTHHAVSDHEATLR.C		1841.8591	-2.25	0	(17)	0.17	1	14816
	K.THMTHHAVSDHEATLR.C		1841.8591	-1.40	0	(25)	0.026	1	14817
	K.THMTHHAVSDHEATLR.C		1841.8591	-0.97	0	(52)	4.9e-005	1	14818
	K.TH->M<-THHAVSDHEATLR.C		1857.8540	0.10	0	(21)	0.067	1	14991
	K.TH->M<-THHAVSDHEATLR.C		1857.8540	1.35	0	(45)	0.00023	1	14993
	K.TH->M<-THHAVSDHEATLR.C		1857.8540	1.74	0	54	3.3e-005	1	14994
	R.YTCHVQHEGLPKPLTLR.W		2048.0626	0.23	0	(42)	0.00064	1	17032
	R.YTCHVQHEGLPKPLTLR.W		2048.0626	0.61	0	(54)	4e-005	1	17033
	R.YTCHVQHEGLPKPLTLR.W		2048.0626	1.20	0	66	2.8e-006	1	17034
	R.YTCHVQHEGLPKPLTLR.W		2048.0626	1.37	0	(27)	0.018	1	17035
	R.GYQQDAYDGKDYIALNEDLR.S		2346.0764	-1.35	1	(32)	0.0042	1	19050
	R.GYQQDAYDGKDYIALNEDLR.S		2346.0764	-1.35	1	(70)	6.6e-007	1	19051
	R.GYQQDAYDGKDYIALNEDLR.S		2346.0764	-0.27	1	(67)	1.3e-006	1	19052
	R.GYQQDAYDGKDYIALNEDLR.S		2346.0764	-0.25	1	102	3.6e-010	1	19053
	R.GYQQDAYDGKDYIALNEDLR.S		2346.0764	0.15	1	(94)	2.6e-009	1	19054
	R.GYQQDAYDGKDYIALNEDLR.S		2346.0764	0.37	1	(80)	6.6e-008	1	19056
	R.GYQQDAYDGKDYIALNEDLR.S		2346.0764	1.22	1	(37)	0.0014	1	19057
	R.DGEDQTQDTELVETRPAGDGTFQK.W		2636.1838	-0.54	0	(26)	0.013	1	20322
	R.DGEDQTQDTELVETRPAGDGTFQK.W		2636.1838	-0.34	0	(34)	0.0022	1	20323
	R.DGEDQTQDTELVETRPAGDGTFQK.W		2636.1838	-0.26	0	(32)	0.0037	1	20324
	R.DGEDQTQDTELVETRPAGDGTFQK.W		2636.1838	-0.12	0	(28)	0.0087	1	20325
	R.DGEDQTQDTELVETRPAGDGTFQK.W		2636.1838	0.01	0	(32)	0.0031	1	20326
	R.DGEDQTQDTELVETRPAGDGTFQK.W		2636.1838	0.97	0	57	9.8e-006	1	20327
	R.DGEDQTQDTELVETRPAGDGTFQK.W		2636.1838	1.89	0	(31)	0.0048	1	20328
	Peptide	Unique	Mr(calc)	ppm	Miss	Score	Expect	Rank	Query
	K.IGIEIIK.R	U	784.5058	0.50	0	38	0.0005	1	168
	K.LSDGVAVLK.V	U	900.5280	0.22	0	14	0.41	1	898
	K.LSDGVAVLK.V	U	900.5280	4.35	0	(10)	0.85	4	899
	K.VGLQVVAVK.A	U	911.5804	-0.20	0	(37)	0.0006	1	998
	K.VGLQVVAVK.A	U	911.5804	1.35	0	58	4.5e-006	1	999
	K.VGLQVVAVK.A	U	911.5804	1.75	0	(5)	0.86	1	1000
	K.IGIEIIKR.T	U	940.6069	0.31	1	(23)	0.0099	1	1235
	K.IGIEIIKR.T	U	940.6069	0.56	1	25	0.0065	1	1236
	R.LKVGLQVVAVK.A	U	1152.7594	0.59	1	17	0.018	1	4274
	R.TLKIPAMTIAK.N	U	1185.7155	0.26	1	(4)	1.1	1	4880
	K.EIGNIISDAMK.K	U	1189.6012	1.27	0	21	0.13	1	4932
	R.TLKIPA->M<-TIAK.N	U	1201.7104	-1.71	1	7	0.77	1	5193
	K.NAGVEGSLIVEK.I	U	1214.6507	1.38	0	18	0.23	1	5424
	K.VGGTSDVEVNEK.K	U	1232.5885	-2.78	0	56	2.4e-005	1	5666
	R.TVIIEQSWGSPK.V	U	1343.7085	0.06	0	(47)	0.00021	1	7576
	R.TVIIEQSWGSPK.V	U	1343.7085	1.52	0	57	2.6e-005	1	7577
	K.VGGTSDVEVNEKK.D	U	1360.6834	-2.50	1	89	1.8e-008	1	7845
	R.GYISPYFINTSK.G	U	1388.6976	-2.20	0	(19)	0.17	1	8261
	R.GYISPYFINTSK.G	U	1388.6976	-0.87	0	65	4.2e-006	1	8262
	R.GVMLAVDAVIAELK.K	U	1427.8058	3.33	0	65	1.4e-006	1	8976
	K.TLNDELEIIEGMK.F	U	1503.7490	-0.10	0	91	8.6e-009	1	10133
	R.GVMLAVDAVIAELKK.Q	U	1555.9007	0.63	1	95	6.3e-010	1	10948
	R.GVMLAVDAVIAELKK.Q	U	1555.9007	0.98	1	(53)	1.1e-005	1	10949
	R.GV->M<-LAVDAVIAELKK.Q	U	1571.8956	-1.19	1	(70)	4e-007	1	11182
	R.GV->M<-LAVDAVIAELKK.Q	U	1571.8956	0.21	1	(54)	1.3e-005	1	11183
	K.VGEVIVTKDDAMLLK.G	U	1629.9011	1.17	1	(34)	0.0023	1	12174
	K.VGEVIVTKDDAMLLK.G	U	1629.9011	1.85	1	(34)	0.0024	1	12175
	K.VGEVIVTKDDA->M<-LLK.G	U	1645.8961	1.36	1	39	0.00082	1	12403
	R.AAVEEGIVLGGGCALLR.C	U	1683.8978	0.30	0	34	0.0036	1	12871
	R.CIPALDSLTPANEDQK.I	U	1770.8458	3.32	0	46	0.00025	1	13922
	K.ISSIQSIVPALEIANAHR.K	U	1918.0636	-1.41	0	(60)	3.6e-006	1	15725
	K.ISSIQSIVPALEIANAHR.K	U	1918.0636	-1.33	0	86	1e-008	1	15726
	K.ISSIQSIVPALEIANAHR.K	U	1918.0636	0.26	0	(40)	0.00035	1	15727
	K.ISSIQSIVPALEIANAHR.K	U	1918.0636	1.36	0	(41)	0.00026	1	15728
	K.TLNDELEIIEG->M<-KFDR.G	U	1937.9404	-3.47	1	(32)	0.0054	1	15892
	K.TLNDELEIIEG->M<-KFDR.G	U	1937.9404	-1.49	1	(10)	0.93	1	15893
	K.TLNDELEIIEG->M<-KFDR.G	U	1937.9404	0.37	1	49	0.00012	1	15894
	K.TLNDELEIIEG->M<-KFDR.G	U	1937.9404	1.15	1	(21)	0.067	1	15896
	R.ALMLQGVDLLADAVAVTMGPK.G	U	2112.1323	-0.05	0	(86)	1.2e-008	1	17467
	R.ALMLQGVDLLADAVAVTMGPK.G	U	2112.1323	0.18	0	(63)	2.8e-006	1	17468
	R.ALMLQGVDLLADAVAVT->M<-GPK.G	U	2128.1272	-0.64	0	116	1.7e-011	1	17559
	R.ALMLQGVDLLADAVAVT->M<-GPK.G	U	2128.1272	-0.36	0	(81)	5.2e-008	1	17560
	R.AL->M<-LQGVDLLADAVAVTMGPK.G	U	2128.1272	0.93	0	(68)	8.7e-007	1	17561
	R.AL->M<-LQGVDLLADAVAVTMGPK.G	U	2128.1272	2.22	0	(93)	2.3e-009	1	17562
	R.AL->M<-LQGVDLLADAVAVTMGPK.G	U	2128.1272	2.57	0	(96)	1.4e-009	1	17563
	R.AL->M<-LQGVDLLADAVAVT->M<-GPK.G	U	2144.1221	-0.07	0	(82)	4e-008	1	17663
	R.AL->M<-LQGVDLLADAVAVT->M<-GPK.G	U	2144.1221	0.25	0	(107)	1.2e-010	1	17664
	R.IQEIIEQLDVTTSEYEKEK.L	U	2294.1529	-0.15	1	(76)	2e-007	1	18736
	R.IQEIIEQLDVTTSEYEKEK.L	U	2294.1529	0.55	1	83	4e-008	1	18737
	R.IQEIIEQLDVTTSEYEKEK.L	U	2294.1529	2.04	1	(81)	6.7e-008	1	18738
	R.IQEIIEQLDVTTSEYEKEK.L	U	2294.1529	3.44	1	(28)	0.014	1	18739
	R.KPLVIIAEDVDGEALSTLVLNR.L	U	2364.3264	-2.02	0	101	1.5e-010	1	19160
	R.KPLVIIAEDVDGEALSTLVLNR.L	U	2364.3264	0.25	0	(92)	1.3e-009	1	19161
	K.I->M<-QSSSEVGYDAMAGDFVNMVEK.G	U	2523.0968	1.41	0	21	0.029	1	19850
	K.LVQDVANNTNEEAGDGTTTATVLAR.S	U	2559.2413	-0.77	0	(56)	1.8e-005	1	20043
	K.LVQDVANNTNEEAGDGTTTATVLAR.S	U	2559.2413	0.16	0	(83)	4e-008	1	20044
	K.LVQDVANNTNEEAGDGTTTATVLAR.S	U	2559.2413	3.17	0	113	3.7e-011	1	20045
	R.TALLDAAGVASLLTTAEVVVTEIPKEEK.D	U	2867.5743	4.13	1	46	4.4e-005	1	21197
	Peptide	Unique	Mr(calc)	ppm	Miss	Score	Expect	Rank	Query
	K.ESILLR.S	U	729.4385	-0.59	0	48	0.00023	1	33
	K.ESILLR.S	U	729.4385	0.67	0	(44)	0.00068	1	34
	R.MFEIDYSR.D	U	1059.4695	1.56	0	25	0.017	1	2829
	K->.<-QHYGFVLYR.T	U	1164.5716	1.67	0	(45)	0.00046	1	4452
	K->.<-QHYGFVLYR.T	U	1164.5716	2.51	0	48	0.00019	1	4453
	R.L->M<-PPPPQKNK.D	U	1164.6325	2.66	1	1	6.9	2	4460
	R.YISGSIHYSR.V	U	1181.5829	-1.99	0	45	0.00032	1	4773
	R.YISGSIHYSR.V	U	1181.5829	-0.03	0	(42)	0.00056	1	4774
	R.YISGSIHYSR.V	U	1181.5829	1.00	0	(41)	0.00082	1	4775
	K.QHYGFVLYR.T	U	1181.5982	0.99	0	(34)	0.0046	1	4777
	K.QHYGFVLYR.T	U	1181.5982	1.60	0	(38)	0.0016	1	4778
	K.VPEGPIPPSTPK.F	U	1217.6656	-0.97	0	(8)	2.2	1	5454
	K.VPEGPIPPSTPK.F	U	1217.6656	0.94	0	49	0.00018	1	5455
	R.SSDPDYLAAVDK.W	U	1279.5932	-2.07	0	(41)	0.00088	1	6466
	R.SSDPDYLAAVDK.W	U	1279.5932	1.18	0	48	0.00015	1	6467
	R.VNYGAYINDFK.G	U	1302.6244	0.61	0	71	9e-007	1	6871
	R.VNYGAYINDFK.G	U	1302.6244	1.35	0	(66)	2.9e-006	1	6872
	K.SLYPLTFIQVK.Q	U	1307.7489	-0.22	0	(29)	0.0054	1	6968
	K.SLYPLTFIQVK.Q	U	1307.7489	1.00	0	(44)	0.00015	1	6969
	K.SLYPLTFIQVK.Q	U	1307.7489	2.96	0	45	0.00013	1	6970
	R.DSFLKDGQPFR.Y	U	1308.6463	-4.13	1	30	0.011	1	6983
	R.DSFLKDGQPFR.Y	U	1308.6463	-1.06	1	(29)	0.013	1	6984
	K.AGATLDLLVENMGR.V	U	1458.7500	-3.65	0	(43)	0.00064	1	9469
	K.AGATLDLLVENMGR.V	U	1458.7500	-1.47	0	(66)	3.6e-006	1	9470
	K.AGATLDLLVENMGR.V	U	1458.7500	-0.74	0	(34)	0.0047	1	9471
	K.AGATLDLLVENMGR.V	U	1458.7500	-0.63	0	(67)	2.8e-006	1	9472
	K.AGATLDLLVENMGR.V	U	1458.7500	0.78	0	72	8.1e-007	1	9473
	K.AGATLDLLVEN->M<-GR.V	U	1474.7446	-0.24	0	(6)	3.3	2	9737
	K.AGATLDLLVEN->M<-GR.V	U	1474.7450	1.17	0	(34)	0.0053	1	9738
	K.AGATLDLLVEN->M<-GR.V	U	1474.7450	1.17	0	(31)	0.011	1	9739
	K.AGATLDLLVEN->M<-GR.V	U	1474.7450	1.41	0	(49)	0.00019	1	9740
	K.TEAVASSLYDILAR.G	U	1507.7882	-1.38	0	(77)	1.8e-007	1	10214
	K.TEAVASSLYDILAR.G	U	1507.7882	-0.08	0	(77)	1.8e-007	1	10215
	K.TEAVASSLYDILAR.G	U	1507.7882	0.47	0	79	1.2e-007	1	10216
	R.AYVAVDGIPQGVLER.N	U	1585.8464	-2.00	0	(42)	0.0006	1	11503
	R.AYVAVDGIPQGVLER.N	U	1585.8464	-1.31	0	(66)	2.4e-006	1	11504
	R.AYVAVDGIPQGVLER.N	U	1585.8464	-0.92	0	(51)	8.5e-005	1	11505
	R.AYVAVDGIPQGVLER.N	U	1585.8464	-0.77	0	90	1e-008	1	11506
	R.AYVAVDGIPQGVLER.N	U	1585.8464	-0.07	0	(49)	0.00012	1	11507
	R.AYVAVDGIPQGVLER.N	U	1585.8464	0.23	0	(43)	0.0005	1	11509
	R.AYVAVDGIPQGVLER.N	U	1585.8464	1.16	0	(40)	0.00099	1	11512
	R.AYVAVDGIPQGVLER.N	U	1585.8464	1.77	0	(37)	0.0019	1	11514
	K.TVGAALDILCPSGPIK.S	U	1610.8702	-0.89	0	(45)	0.00029	1	11853
	K.TVGAALDILCPSGPIK.S	U	1610.8702	1.16	0	70	7.7e-007	1	11854
	K.TVGAALDILCPSGPIK.S	U	1610.8702	1.38	0	(70)	7.8e-007	1	11855
	K.TVGAALDILCPSGPIK.S	U	1610.8702	1.92	0	(68)	1.3e-006	1	11856
	K.FEKVPEGPIPPSTPK.F	U	1621.8716	-0.15	1	28	0.01	1	12023
	K.FEKVPEGPIPPSTPK.F	U	1621.8716	0.06	1	(12)	0.38	1	12024
	R.HHLGDDVVLFTTDGAHK.T	U	1860.9119	-2.89	0	(26)	0.023	1	15030
	R.HHLGDDVVLFTTDGAHK.T	U	1860.9119	-2.19	0	(43)	0.00054	1	15031
	R.HHLGDDVVLFTTDGAHK.T	U	1860.9119	-1.61	0	(16)	0.23	1	15032
	R.HHLGDDVVLFTTDGAHK.T	U	1860.9119	-1.48	0	(66)	2.8e-006	1	15033
	R.HHLGDDVVLFTTDGAHK.T	U	1860.9119	-0.36	0	72	6.2e-007	1	15034
	R.FRHHLGDDVVLFTTDGAHK.T	U	2164.0814	2.52	1	34	0.003	1	17771
	R.FRHHLGDDVVLFTTDGAHK.T	U	2164.0814	3.94	1	(19)	0.099	1	17772
	R.SSDPDYLAAVDKWLGVLLPK.M	U	2186.1623	3.08	1	26	0.012	1	17937
	R.SSDPDYLAAVDKWLGVLLPK.M	U	2186.1623	4.09	1	(20)	0.045	1	17938
	R.TTLPQDCSNPAPLSSPLNGVHDR.A	U	2475.1812	-0.30	0	25	0.028	1	19636
	K.GPLINSEFYTGWLDHWGQPHSTIK.T	U	2782.3504	-3.09	0	44	0.00035	1	20912
P07355	Annexin A2 OS=Homo sapiens OX=9606 GN=ANXA2 PE=1 SV=2	38808	P07355_uniprot
	Peptide	Unique	Mr(calc)	ppm	Miss	Score	Expect	Rank	Query
	K.LMVALAK.G	U	744.4568	-0.66	0	41	0.001	1	58
	K.L->M<-VALAK.G	U	760.4517	-0.22	0	(37)	0.0017	1	110
	R.KLMVALAK.G	U	872.5517	-1.38	1	27	0.0037	1	712
	R.DLYDAGVK.R	U	879.4338	1.34	0	7	2.7	3	771
	K.WISIMTER.S	U	1034.5219	1.84	0	(40)	0.0011	1	2471
	K.WISIMTER.S	U	1034.5219	1.84	0	(36)	0.0031	1	2472
	K.WISIMTER.S	U	1034.5219	3.02	0	41	0.0013	1	2473
	K.WISIMTER.S	U	1034.5219	4.90	0	(31)	0.012	1	2474
	R.DLYDAGVKR.K	U	1035.5349	1.29	1	36	0.0034	1	2502
	K.WISI->M<-TER.S	U	1050.5168	1.19	0	(20)	0.092	1	2717
	K.AYTNFDAER.D	U	1085.4778	-0.68	0	36	0.0012	1	3177
	R.DALNIETAIK.T	U	1086.5921	0.53	0	34	0.0064	1	3190
	R->.<-QDIAFAYQR.R	U	1093.5193	2.79	0	(24)	0.033	1	3288
	R.QDIAFAYQR.R	U	1110.5458	-3.12	0	(39)	0.0012	1	3578
	R.QDIAFAYQR.R	U	1110.5458	-0.15	0	59	1.3e-005	1	3579
	K.TPAQYDASELK.A	U	1221.5877	-0.38	0	49	0.00015	1	5507
	R.TNQELQEINR.V	U	1243.6156	-1.93	0	62	9.9e-006	1	5848
	K.DIISDTSGDFRK.L	U	1352.6572	1.80	1	53	6.3e-005	1	7701
	K.SLYYYIQQDTK.G	U	1420.6874	1.66	0	25	0.044	1	8863
	K.SYSPYDMLESIR.K	U	1459.6653	-2.71	0	(61)	5.9e-006	1	9481
	K.SYSPYDMLESIR.K	U	1459.6653	-1.53	0	67	1.5e-006	1	9482
	K.SYSPYDMLESIR.K	U	1459.6653	1.14	0	(43)	0.0004	1	9483
	K.SYSPYD->M<-LESIR.K	U	1475.6602	0.60	0	(48)	0.00013	1	9753
	K.GVDEVTIVNILTNR.S	U	1541.8413	-1.77	0	83	4.9e-008	1	10717
	K.SYSPYDMLESIRK.E	U	1587.7603	-2.64	1	(32)	0.0072	1	11533
	K.SYSPYDMLESIRK.E	U	1587.7603	-2.25	1	(50)	0.00012	1	11534
	K.SYSPYDMLESIRK.E	U	1587.7603	-0.17	1	54	4.7e-005	1	11535
	K.SYSPYDMLESIRK.E	U	1587.7603	0.56	1	(26)	0.028	1	11536
	K.SYSPYD->M<-LESIRK.E	U	1603.7552	-5.22	1	(19)	0.12	1	11752
	K.SALSGHLETVILGLLK.T	U	1649.9716	0.04	0	79	1.2e-008	1	12454
	K.SALSGHLETVILGLLK.T	U	1649.9716	0.55	0	(40)	0.0001	1	12455
	K.GLGTDEDSLIEIICSR.T	U	1776.8564	-4.10	0	101	8e-010	1	13985
	K.GLGTDEDSLIEIICSR.T	U	1776.8564	0.10	0	(39)	0.0014	1	13986
	K.TDLEKDIISDTSGDFR.K	U	1810.8585	-0.81	1	(16)	0.19	1	14441
	K.TDLEKDIISDTSGDFR.K	U	1810.8585	-0.62	1	(28)	0.015	1	14442
	K.TDLEKDIISDTSGDFR.K	U	1810.8585	1.15	1	35	0.003	1	14443
	K.LSLEGDHSTPPSAYGSVK.A	U	1843.8952	-0.57	0	80	1e-007	1	14837
	K.LSLEGDHSTPPSAYGSVK.A	U	1843.8952	-0.18	0	(61)	9.5e-006	1	14838
	K.LSLEGDHSTPPSAYGSVK.A	U	1843.8952	1.43	0	(44)	0.00047	1	14839
	K.LSLEGDHSTPPSAYGSVK.A	U	1843.8952	2.93	0	(21)	0.089	1	14840
	R.AEDGSVIDYELIDQDAR.D	U	1907.8748	-0.95	0	100	5.7e-010	1	15604
	R.AEDGSVIDYELIDQDAR.D	U	1907.8748	-0.83	0	(17)	0.1	1	15605
	R.AEDGSVIDYELIDQDAR.D	U	1907.8748	-0.25	0	(66)	1.5e-006	1	15606
	R.AEDGSVIDYELIDQDAR.D	U	1907.8748	0.22	0	(16)	0.15	1	15607
	R.AEDGSVIDYELIDQDAR.D	U	1907.8748	1.86	0	(95)	1.8e-009	1	15608
	K.SLYYYIQQDTKGDYQK.A	U	2011.9527	0.01	1	52	4.9e-005	1	16676
	R.RAEDGSVIDYELIDQDAR.D	U	2063.9760	-2.14	1	(81)	6.9e-008	1	17155
	R.RAEDGSVIDYELIDQDAR.D	U	2063.9760	1.53	1	89	9.6e-009	1	17156
	R.RAEDGSVIDYELIDQDAR.D	U	2063.9760	2.05	1	(65)	2.4e-006	1	17157
	K.AYTNFDAERDALNIETAIK.T	U	2154.0593	0.41	1	(46)	0.00021	1	17706
	K.AYTNFDAERDALNIETAIK.T	U	2154.0593	0.41	1	67	1.8e-006	1	17707
	K.AYTNFDAERDALNIETAIK.T	U	2154.0593	0.86	1	(5)	3	1	17708
	Peptide	Unique	Mr(calc)	ppm	Miss	Score	Expect	Rank	Query
	K.TIIMWK.L	U	790.4411	-0.44	0	18	0.19	1	198
	K.IIVDELK.Q	U	828.4957	-1.86	0	26	0.033	1	415
	K.IIVDELK.Q	U	828.4957	0.50	0	(10)	1.1	8	416
	K.IIVDELK.Q	U	828.4957	14.2	0	(10)	1.2	7	417
	K.IIVDELK.Q	U	828.4957	14.4	0	(6)	2.7	9	418
	R.DKTIIMWK.L	U	1033.5630	1.36	1	(25)	0.032	1	2464
	R.DKTIIMWK.L	U	1033.5630	1.48	1	33	0.0056	1	2465
	R.DKTIIMWK.L	U	1033.5630	2.54	1	(7)	2.6	1	2466
	R.DKTII->M<-WK.L	U	1049.5579	-11.96	1	(11)	0.86	1	2711
	R.VWQVTIGTR.-	U	1058.5873	-6.03	0	(5)	4.2	2	2823
	R.VWQVTIGTR.-	U	1058.5873	0.54	0	(28)	0.022	1	2824
	R.VWQVTIGTR.-	U	1058.5873	0.88	0	44	0.00038	1	2825
	R.VWQVTIGTR.-	U	1058.5873	1.81	0	(26)	0.023	1	2826
	K.LWNTLGVCK.Y	U	1089.5641	-0.82	0	(56)	3.7e-005	1	3232
	K.LWNTLGVCK.Y	U	1089.5641	0.85	0	63	7.5e-006	1	3233
	R.DETNYGIPQR.A	U	1191.5520	0.19	0	(39)	0.0011	1	4963
	R.DETNYGIPQR.A	U	1191.5520	1.21	0	48	0.00016	1	4964
	R.LWDLTTGTTTR.R	U	1263.6459	-2.97	0	(37)	0.0023	1	6151
	R.LWDLTTGTTTR.R	U	1263.6459	-0.45	0	(15)	0.38	1	6152
	R.LWDLTTGTTTR.R	U	1263.6459	0.03	0	50	0.00013	1	6153
	R.LWDLTTGTTTR.R	U	1263.6459	0.12	0	(49)	0.00018	1	6154
	R.LWDLTTGTTTR.R	U	1263.6459	0.22	0	(50)	0.00014	1	6155
	K.DVLSVAFSSDNR.Q	U	1308.6310	-0.22	0	81	7.5e-008	1	6979
	K.DVLSVAFSSDNR.Q	U	1308.6310	0.80	0	(56)	2.4e-005	1	6980
	K.DVLSVAFSSDNR.Q	U	1308.6310	1.46	0	(55)	2.9e-005	1	6981
	R.YWLCAATGPSIK.I	U	1365.6751	1.02	0	56	2.9e-005	1	7894
	K.DGQAMLWDLNEGK.H	U	1475.6715	0.93	0	(27)	0.019	1	9757
	K.DGQAMLWDLNEGK.H	U	1475.6715	2.08	0	54	3.6e-005	1	9759
	K.DGQA->M<-LWDLNEGK.H	U	1491.6664	0.07	0	(21)	0.053	1	9985
	K.DGQA->M<-LWDLNEGK.H	U	1491.6664	0.23	0	(51)	5e-005	1	9986
	K.LTRDETNYGIPQR.A	U	1561.7849	-0.45	1	45	0.00036	1	11017
	K.IIVDELKQEVISTSSK.A	U	1787.9880	-0.41	1	(74)	1.4e-007	1	14131
	K.IIVDELKQEVISTSSK.A	U	1787.9880	0.23	1	(79)	5.4e-008	1	14132
	K.IIVDELKQEVISTSSK.A	U	1787.9880	1.15	1	(35)	0.0012	1	14133
	K.IIVDELKQEVISTSSK.A	U	1787.9880	1.36	1	109	5.5e-011	1	14134
	K.IIVDELKQEVISTSSK.A	U	1787.9880	4.37	1	(70)	3.8e-007	1	14135
	R.FSPNSSNPIIVSCGWDK.L	U	1906.8884	0.22	0	(81)	5.1e-008	1	15581
	R.FSPNSSNPIIVSCGWDK.L	U	1906.8884	1.95	0	83	3.7e-008	1	15582
	K.YTVQDESHSEWVSCVR.F	U	1980.8636	-1.65	0	(83)	1.7e-008	1	16364
	K.YTVQDESHSEWVSCVR.F	U	1980.8636	-0.30	0	100	3.5e-010	1	16365
	K.HLYTLDGGDIINALCFSPNR.Y	U	2275.1055	0.80	0	(42)	0.00052	1	18562
	K.HLYTLDGGDIINALCFSPNR.Y	U	2275.1055	0.88	0	(63)	4.3e-006	1	18563
	K.HLYTLDGGDIINALCFSPNR.Y	U	2275.1055	2.37	0	(49)	0.00012	1	18564
	K.HLYTLDGGDIINALCFSPNR.Y	U	2275.1055	3.23	0	90	8.5e-009	1	18565
	K.GHNGWVTQIATTPQFPDMILSASR.D	U	2626.2962	-0.83	0	53	2.7e-005	1	20295
	K.GHNGWVTQIATTPQFPD->M<-ILSASR.D	U	2642.2911	-1.10	0	(34)	0.003	1	20347
	K.TNHIGHTGYLNTVTVSPDGSLCASGGK.D	U	2742.3032	0.14	0	62	4.7e-006	1	20726
	K.TNHIGHTGYLNTVTVSPDGSLCASGGK.D	U	2742.3032	1.74	0	(43)	0.00031	1	20727
	Peptide	Unique	Mr(calc)	ppm	Miss	Score	Expect	Rank	Query
	K.TIEDLR.N		745.3970	-1.55	0	22	0.14	1	60
	R.LAADDFR.T		806.3923	-1.90	0	(38)	0.0021	1	277
	R.LAADDFR.T		806.3923	-1.53	0	(51)	0.0001	1	278
	R.LAADDFR.T		806.3923	-1.30	0	(38)	0.0019	1	279
	R.LAADDFR.T		806.3923	-1.15	0	(55)	4.4e-005	1	280
	R.LAADDFR.T		806.3923	-0.93	0	(54)	5.6e-005	1	281
	R.LAADDFR.T		806.3923	-0.61	0	(38)	0.0025	1	282
	R.LAADDFR.T		806.3923	-0.53	0	(47)	0.00028	1	283
	R.LAADDFR.T		806.3923	-0.31	0	(37)	0.0029	1	284
	R.LAADDFR.T		806.3923	-0.24	0	(21)	0.12	1	285
	R.LAADDFR.T		806.3923	-0.24	0	(43)	0.00066	1	286
	R.LAADDFR.T		806.3923	-0.16	0	(53)	6.5e-005	1	287
	R.LAADDFR.T		806.3923	-0.09	0	(47)	0.00027	1	288
	R.LAADDFR.T		806.3923	0.06	0	(51)	0.00012	1	289
	R.LAADDFR.T		806.3923	0.14	0	(40)	0.0013	1	290
	R.LAADDFR.T		806.3923	0.14	0	(38)	0.0021	1	291
	R.LAADDFR.T		806.3923	0.21	0	(21)	0.12	1	292
	R.LAADDFR.T		806.3923	0.29	0	55	4.7e-005	1	293
	R.LAADDFR.T		806.3923	0.29	0	(38)	0.0022	1	294
	R.LAADDFR.T		806.3923	0.36	0	(40)	0.0014	1	295
	R.LAADDFR.T		806.3923	0.43	0	(35)	0.0042	1	296
	R.LAADDFR.T		806.3923	0.58	0	(38)	0.0021	1	297
	R.LAADDFR.T		806.3923	1.05	0	(38)	0.0022	1	298
	R.LAADDFR.T		806.3923	1.65	0	(35)	0.0042	1	299
	R.LAADDFR.T		806.3923	1.72	0	(36)	0.004	1	300
	R.LAADDFR.T		806.3923	2.02	0	(30)	0.012	1	301
	R.LASYLDK.V		808.4330	0.28	0	54	4.2e-005	1	305
	K.ILLDVKTR.L		956.6019	0.56	1	(39)	0.0004	1	1433
	K.ILLDVKTR.L		956.6019	0.69	1	40	0.00031	1	1434
	R.VLDELTLAR.A		1028.5866	0.40	0	(35)	0.0042	1	2360
	R.VLDELTLAR.A		1028.5866	1.47	0	39	0.0014	1	2361
	K.IRDWYQR.Q		1035.5250	-2.48	1	25	0.046	1	2494
	R.LASYLDKVR.A		1063.6026	-2.24	1	(32)	0.0043	1	2890
	R.LASYLDKVR.A		1063.6026	-0.62	1	47	0.00013	1	2891
	R.LASYLDKVR.A		1063.6026	2.59	1	(34)	0.0027	1	2892
	K.VTMQNLNDR.L		1089.5237	-7.76	0	(4)	5.6	1	3227
	K.VTMQNLNDR.L		1089.5237	-0.47	0	(53)	7.2e-005	1	3228
	K.VTMQNLNDR.L		1089.5237	0.10	0	(48)	0.0002	1	3229
	K.VT->M<-QNLNDR.L		1105.5186	-0.50	0	64	4.3e-006	1	3487
	R.LEQEIATYR.R		1121.5717	0.74	0	52	9.8e-005	1	3781
	K.VVSTHEQVLR.T	U	1166.6408	-4.76	0	1	7.1	3	4492
	K.ASLENSLEETK.G		1219.5932	0.16	0	24	0.055	1	5481
	K.NHEEEMNALR.G		1241.5458	-3.12	0	19	0.047	1	5811
	R.TKYETELNLR.M	U	1265.6615	-1.58	1	(17)	0.21	1	6201
	R.TKYETELNLR.M	U	1265.6615	-0.43	1	20	0.099	1	6202
	R.ALEEANADLEVK.I		1300.6347	-12.51	0	(2)	5.7	2	6849
	R.ALEEANADLEVK.I		1300.6388	-9.42	0	(27)	0.024	2	6850
	R.ALEEANADLEVK.I		1300.6510	2.59	0	67	2.2e-006	1	6851
	R.MSVEADINGLRR.V		1359.6929	1.79	1	15	0.47	1	7830
	R.EVATNSELVQSGK.S		1360.6834	-1.50	0	56	3.2e-005	1	7846
	K.TRLEQEIATYR.R		1378.7204	2.03	1	56	2.9e-005	1	8095
	K.TRLEQEIATYR.R		1378.7204	5.92	1	(29)	0.016	1	8096
	R.APSTYGGGLSVSSSR.F	U	1424.6896	1.09	0	69	1.7e-006	1	8909
	R.ILNEMRDQYEK.M		1437.6922	-2.76	1	35	0.0033	1	9111
	R.QRPAEIKDYSPYFK.T	U	1740.8835	4.51	1	28	0.014	1	13547
	K.ILTATVDNANVLLQIDNAR.L	U	2053.1167	-4.48	0	(65)	1.3e-006	1	17083
	K.ILTATVDNANVLLQIDNAR.L	U	2053.1167	-2.95	0	(81)	3.6e-008	1	17084
	K.ILTATVDNANVLLQIDNAR.L	U	2053.1167	1.69	0	(39)	0.00046	1	17085
	K.ILTATVDNANVLLQIDNAR.L	U	2053.1167	1.80	0	92	2.4e-009	1	17086
	R.GQVGGDVNVE->M<-DAAPGVDLSR.I	U	2100.9746	-3.91	0	99	7.7e-010	1	17362
	R.GQVGGDVNVE->M<-DAAPGVDLSR.I	U	2100.9746	3.64	0	(72)	4.6e-007	1	17363
	R.ADLE->M<-QIESLKEELAYLK.K	U	2138.0797	-0.90	1	19	0.13	2	17611
	R.ADLE->M<-QIESLKEELAYLK.K	U	2138.0833	0.80	1	(13)	0.47	2	17612
	R.LLEGEDAHLSSSQFSSGSQSSR.D	U	2308.0567	-2.12	0	81	5.2e-008	1	18814
	Peptide	Unique	Mr(calc)	ppm	Miss	Score	Expect	Rank	Query
	K.MILIGR.M	U	701.4258	-0.07	0	25	0.033	1	2
	K.->M<-ILIGR.M	U	717.4207	-5.39	0	(6)	2.5	9	21
	K.HVSPLIGR.F	U	877.5134	0.30	0	14	0.3	1	765
	K.QAITQVVVSR.I	U	1099.6350	-14.31	0	(28)	0.019	1	3387
	K.QAITQVVVSR.I	U	1099.6350	-10.64	0	(32)	0.0077	1	3388
	K.QAITQVVVSR.I	U	1099.6350	-0.43	0	61	8.1e-006	1	3390
	K.QAITQVVVSR.I	U	1099.6350	-0.09	0	(60)	9.5e-006	1	3391
	K.IQESHPELR.R	U	1107.5672	-1.66	0	53	5.7e-005	1	3516
	R.WDQSTFIGR.A	U	1108.5302	-7.09	0	(25)	0.028	1	3537
	R.WDQSTFIGR.A	U	1108.5302	0.07	0	(36)	0.0022	1	3538
	R.WDQSTFIGR.A	U	1108.5305	0.29	0	(2)	6.1	3	3539
	R.WDQSTFIGR.A	U	1108.5302	0.74	0	(48)	0.00014	1	3540
	R.WDQSTFIGR.A	U	1108.5302	1.95	0	50	8.5e-005	1	3541
	R.WDQSTFIGR.A	U	1108.5330	2.60	0	(8)	1.4	2	3542
	K.VGIPVTDENGNR.L	U	1269.6313	-1.83	0	30	0.009	1	6264
	R.ANHFFTVTDPR.N	U	1303.6310	-0.37	0	30	0.011	1	6888
	R.ANHFFTVTDPR.N	U	1303.6310	-0.37	0	(15)	0.39	1	6889
	R.NILLTNEQLESAR.K	U	1499.7943	-0.11	0	(78)	1.6e-007	1	10097
	R.NILLTNEQLESAR.K	U	1499.7943	0.71	0	79	1.3e-007	1	10098
	R.NILLTNEQLESAR.K	U	1499.7943	4.28	0	(38)	0.0014	1	10099
	K.SSMSVTSLEAELQAK.I	U	1579.7763	-9.41	0	(3)	5.7	1	11400
	K.SSMSVTSLEAELQAK.I	U	1579.7763	-5.77	0	(54)	4.3e-005	1	11437
	K.SSMSVTSLEAELQAK.I	U	1579.7763	-1.99	0	73	6.2e-007	1	11440
	K.SS->M<-SVTSLEAELQAK.I	U	1595.7712	1.29	0	(6)	2.7	1	11650
	K.SS->M<-SVTSLEAELQAK.I	U	1595.7712	2.45	0	(72)	6.3e-007	1	11651
	R.NILLTNEQLESARK.I	U	1627.8893	0.73	1	55	1.7e-005	1	12119
	K.YIYDSAFHPDTGEK.M	U	1641.7311	-1.44	0	(73)	2.3e-007	1	12346
	K.YIYDSAFHPDTGEK.M	U	1641.7311	-0.47	0	(68)	7.4e-007	1	12347
	K.YIYDSAFHPDTGEK.M	U	1641.7311	-0.32	0	76	1.3e-007	1	12348
	R.QGIVPPGLTENELWR.A	U	1707.8944	1.21	0	(35)	0.0029	1	13153
	R.QGIVPPGLTENELWR.A	U	1707.8944	1.70	0	51	6.5e-005	1	13154
	R.QGIVPPGLTENELWR.A	U	1707.8944	2.47	0	(48)	0.00015	1	13155
	R.FVPFAAVAAANCINIPLMR.Q		2074.0856	3.04	0	84	2.6e-008	1	17215
	R.FVPFAAVAAANCINIPL->M<-R.Q		2090.0805	-0.31	0	(38)	0.0015	1	17302
	R.FVPFAAVAAANCINIPL->M<-R.Q		2090.0805	0.19	0	(81)	7.2e-008	1	17303
	R.ILMAAPGMAIPPFIMNTLEK.K	U	2157.1400	0.37	0	(7)	1	1	17728
	R.ILMAAPG->M<-AIPPFIMNTLEK.K	U	2173.1349	0.15	0	(18)	0.1	1	17824
	R.IL->M<-AAPG->M<-AIPPFIMNTLEK.K	U	2189.1298	0.68	0	22	0.054	1	17950
	R.SGDAPLTVNELGTAYVSATTGAVATALGLNALTK.H	U	3246.6983	-2.64	0	35	0.0011	1	22103
	Peptide	Unique	Mr(calc)	ppm	Miss	Score	Expect	Rank	Query
	K.LLIGTLYHR.A	U	1084.6393	-13.99	0	(18)	0.17	2	3168
	K.LLIGTLYHR.A	U	1084.6393	0.78	0	(45)	0.00028	1	3170
	K.LLIGTLYHR.A	U	1084.6393	0.95	0	(49)	9.3e-005	1	3171
	K.LLIGTLYHR.A	U	1084.6393	2.09	0	(57)	1.2e-005	1	3172
	K.LLIGTLYHR.A	U	1084.6393	2.33	0	61	4.9e-006	1	3173
	K.LLIGTLYHR.A	U	1084.6393	2.55	0	(57)	1.1e-005	1	3174
	K.LLIGTLYHR.A	U	1084.6393	2.89	0	(44)	0.00027	1	3175
	K.FEEAENSLLHLK.T	U	1428.7249	1.27	0	36	0.0031	1	8982
	K.FEEAENSLLHLK.T	U	1428.7249	1.77	0	(20)	0.13	1	8983
	R.EVESVDLPHCHLIK.G	U	1674.8399	-2.69	0	46	0.00029	1	12771
	R.EVESVDLPHCHLIK.G	U	1674.8399	-1.46	0	(31)	0.009	1	12772
	R.EVESVDLPHCHLIK.G	U	1674.8399	0.81	0	(42)	0.00063	1	12773
	K.LFVYDPNNPPSSEVLR.I	U	1845.9261	-2.71	0	(58)	1.7e-005	1	14857
	K.LFVYDPNNPPSSEVLR.I	U	1845.9261	-1.05	0	(54)	3.9e-005	1	14860
	K.LFVYDPNNPPSSEVLR.I	U	1845.9261	-0.79	0	81	7.3e-008	1	14861
	K.LFVYDPNNPPSSEVLR.I	U	1845.9261	0.27	0	(74)	3.8e-007	1	14862
	K.LFVYDPNNPPSSEVLR.I	U	1845.9261	0.34	0	(70)	9.8e-007	1	14863
	K.LFVYDPNNPPSSEVLR.I	U	1845.9261	2.46	0	(68)	1.4e-006	1	14864
	K.LFVYDPNNPPSSEVLR.I	U	1845.9261	3.71	0	(14)	0.45	1	14865
	K.YIYVADILAHEIHVLEK.H	U	2025.0935	0.30	0	63	2.9e-006	1	16824
	K.YIYVADILAHEIHVLEK.H	U	2025.0935	2.96	0	(43)	0.00028	1	16825
	K.NTVEIFKFEEAENSLLHLK.T	U	2260.1739	-1.40	1	(52)	3.9e-005	1	18481
	K.NTVEIFKFEEAENSLLHLK.T	U	2260.1739	0.47	1	(61)	5.5e-006	1	18482
	K.NTVEIFKFEEAENSLLHLK.T	U	2260.1739	0.60	1	(42)	0.00036	1	18483
	K.NTVEIFKFEEAENSLLHLK.T	U	2260.1739	1.96	1	88	9.6e-009	1	18484
	K.NTVEIFKFEEAENSLLHLK.T	U	2260.1739	11.1	1	(9)	0.78	1	18485
	K.FPGLHSFAPDKPGGILMMDLK.E	U	2270.1592	-0.88	0	(19)	0.1	1	18534
	K.FPGLHSFAPDKPGGILMMDLK.E	U	2270.1592	-0.17	0	(9)	1.1	1	18535
	K.FPGLHSFAPDKPGGILMMDLK.E	U	2270.1592	-0.01	0	(27)	0.017	1	18536
	K.FPGLHSFAPDKPGGILMMDLK.E	U	2270.1592	0.91	0	55	2.5e-005	1	18537
	K.FPGLHSFAPDKPGGILM->M<-DLK.E	U	2286.1541	-1.49	0	(20)	0.091	1	18658
	K.FPGLHSFAPDKPGGIL->M<-MDLK.E	U	2286.1541	1.87	0	(40)	0.00079	1	18660
	K.HELLPSVNDITAVGPAHFYATNDHYFSDPFLK.Y	U	3614.7470	-3.23	0	(37)	0.00077	1	22617
	K.HELLPSVNDITAVGPAHFYATNDHYFSDPFLK.Y	U	3614.7470	-2.64	0	40	0.00032	1	22618
	K.HELLPSVNDITAVGPAHFYATNDHYFSDPFLK.Y	U	3614.7470	0.06	0	(7)	0.71	1	22619
	K.TVKHELLPSVNDITAVGPAHFYATNDHYFSDPFLK.Y	U	3942.9581	-2.08	1	12	0.37	1	22889
P08670	Vimentin OS=Homo sapiens OX=9606 GN=VIM PE=1 SV=4	53676	P08670_uniprot
	Peptide	Unique	Mr(calc)	ppm	Miss	Score	Expect	Rank	Query
	R.FLEQQNK.I		905.4607	-1.67	0	10	1.6	1	937
	K.LLEGEESR.I		931.4610	-2.23	0	48	0.00025	1	1138
	R.KLLEGEESR.I		1059.5560	-1.84	1	58	3.2e-005	1	2832
	R.QDVDNASLAR.L	U	1087.5258	-3.20	0	38	0.002	2	3194
	K.FADLSEAANR.N	U	1092.5200	3.62	0	54	4.6e-005	1	3276
	K.FADLSEAANR.N	U	1092.5247	4.38	0	(0)	12	5	3277
	K.VELQELNDR.F		1114.5618	0.68	0	30	0.012	1	3643
	R.EYQDLLNVK.M		1120.5764	1.28	0	26	0.038	1	3763
	R.EYQDLLNVK.M		1120.5764	3.46	0	(21)	0.1	1	3764
	R.FANYIDKVR.F	U	1124.5978	1.23	1	39	0.0015	1	3833
	K.ILLAELEQLK.G	U	1168.7067	0.69	0	(70)	3.6e-007	1	4550
	K.ILLAELEQLK.G	U	1168.7067	1.12	0	70	3.3e-007	1	4551
	K.NLQEAEEWYK.S	U	1308.5986	0.76	0	(38)	0.0012	1	6974
	K.NLQEAEEWYK.S	U	1308.5986	0.86	0	44	0.00031	1	6975
	K.VESLQEEIAFLK.K	U	1404.7500	-4.89	0	4	4.3	2	8566
	R.SLYASSPGGVYATR.S	U	1427.7045	1.08	0	48	0.00019	1	8971
	R.QVQSLTCEVDALK.G	U	1489.7446	-1.92	0	(13)	0.77	1	9945
	R.QVQSLTCEVDALK.G	U	1489.7446	3.09	0	32	0.0088	1	9946
	R.TYSLGSALRPSTSR.S	U	1494.7790	0.40	0	4	4.9	2	10027
	R.TYSLGSALRPSTSR.S	U	1494.7790	0.97	0	(1)	8.6	2	10028
	R.->M<-FGGPGTASRPSSSR.S	U	1509.6994	-4.12	0	(12)	0.38	1	10233
	R.->M<-FGGPGTASRPSSSR.S	U	1509.6994	-1.95	0	15	0.2	1	10234
	R.KVESLQEEIAFLK.K	U	1532.8450	3.25	1	(75)	1.8e-007	1	10572
	R.KVESLQEEIAFLK.K	U	1532.8450	4.12	1	79	7.4e-008	1	10573
	R.ISLPLPNFSSLNLR.E	U	1569.8878	-1.97	0	(20)	0.056	1	11146
	R.ISLPLPNFSSLNLR.E	U	1569.8878	-0.74	0	37	0.00078	1	11147
	R.TNEKVELQELNDR.F		1586.7900	-1.28	1	(34)	0.0046	1	11527
	R.TNEKVELQELNDR.F		1586.7900	-1.20	1	63	5.5e-006	1	11528
	R.ETNLDSLPLVDTHSK.R	U	1667.8366	1.55	0	33	0.0044	1	12675
	R.VEVERDNLAEDI->M<-R.L	U	1703.8148	-1.23	1	33	0.0055	1	13097
	R.LQDEIQNMKEEMAR.H	U	1733.8076	-0.01	1	75	2.4e-007	1	13479
	R.LQDEIQN->M<-KEEMAR.H	U	1749.8025	-0.10	1	(56)	1.7e-005	1	13647
	R.LQDEIQN->M<-KEE->M<-AR.H	U	1765.7974	-4.68	1	(32)	0.0031	1	13853
	R.ETNLDSLPLVDTHSKR.T	U	1823.9377	-4.63	1	16	0.25	1	14629
	R.DGQVINETSQHHDDLE.-	U	1835.7922	-1.59	0	53	2e-005	1	14737
	R.EMEENFAVEAANYQDTIGR.L	U	2185.9586	-3.12	0	98	5.8e-010	1	17926
	R.EMEENFAVEAANYQDTIGR.L	U	2185.9586	-2.23	0	(50)	4.3e-005	1	17927
	R.E->M<-EENFAVEAANYQDTIGR.L	U	2201.9535	-1.45	0	(87)	7.1e-009	1	18036
	K.LQEEMLQREEAENTLQSFR.Q	U	2350.1223	1.07	1	7	1.5	1	19084
	R.QVQSLTCEVDALKGTNESLER.Q	U	2376.1591	0.54	1	33	0.004	1	19211
	Peptide	Unique	Mr(calc)	ppm	Miss	Score	Expect	Rank	Query
	R.HKWSVLK.S	U	896.5232	-0.74	1	25	0.016	1	867
	K.DVCTFLR.W	U	909.4379	0.85	0	19	0.11	1	973
	K.DVCTFLR.W	U	909.4379	1.34	0	(4)	3.8	1	974
	R.KLAYRPPK.-	U	971.5916	-1.08	1	33	0.0039	1	1606
	R.GLLSSLDHTSIR.R	U	1297.6990	-0.65	0	(54)	4.3e-005	1	6791
	R.GLLSSLDHTSIR.R	U	1297.6990	0.71	0	(22)	0.07	1	6792
	R.GLLSSLDHTSIR.R	U	1297.6990	0.76	0	(65)	3.5e-006	1	6793
	R.GLLSSLDHTSIR.R	U	1297.6990	0.90	0	67	2.1e-006	1	6794
	R.GLLSSLDHTSIR.R	U	1297.6990	1.27	0	(28)	0.015	1	6795
	R.GLLSSLDHTSIR.R	U	1297.6990	1.62	0	(62)	6.3e-006	1	6796
	R.GLLSSLDHTSIRR.G	U	1453.8001	-0.48	1	27	0.016	1	9399
	R.GLLSSLDHTSIRR.G	U	1453.8001	-0.32	1	(10)	0.71	1	9400
[truncated: 2,056 more rows]
